# Supplementary material for: Univariable and multivariable mendelian randomization study revealed the modifiable risk factors of urolithiasis
Source: PLoS One. 2023 Aug 25;18(8):e0290389. doi: 10.1371/journal.pone.0290389 (PMC10456171; doi:10.1371/journal.pone.0290389)
Supplement: S1 Table — (XLSX) [file pone.0290389.s001.xlsx]

## Sheet: TableS1.Protein-struements
Table S1. Genetic instruments of the 11 Circulating risk factors in European ancestry.
Phenotype	Beta	Se	P	N	SNP	Effect_allele	Other_allele
Estradiol levels	0.0249518	0.00219839	5.6e-30	206927	rs112881196	G	C
Estradiol levels	-0.00728098	0.000844823	5.3e-18	206927	rs10006452	C	T
Estradiol levels	0.00774443	0.00121717	1.79999e-10	206927	rs10491431	A	C
Estradiol levels	-0.0156669	0.00209754	7.9e-14	206927	rs45446698	G	T
Estradiol levels	-0.00835302	0.00089229	5.5e-21	206927	rs657152	A	C
Estradiol levels	0.0209011	0.0024192	2.6e-18	206927	rs56196860	A	C
Estradiol levels	-0.011661	0.000862566	6.9e-42	206927	rs34019140	A	G
Estradiol levels	0.0158526	0.000886215	3.6e-72	206927	rs7173595	T	C
Estradiol levels	0.0077766	0.00113687	6.6e-12	206927	rs3751591	G	A
Estradiol levels	0.00566325	0.000852078	1.8e-11	206927	rs727428	C	T
Estradiol levels	-0.00760122	0.00113891	2.7e-11	206927	rs2547234	C	T
Estradiol levels	0.0136375	0.00243043	2.7e-08	206927	rs117826558	T	C
Estradiol levels	0.00521251	0.000854173	7.8e-10	206927	rs5965373	G	T
Sex hormone-binding globulin levels	0.0106526	0.00140326	7.3e-16	370125	rs10753556	G	A
Sex hormone-binding globulin levels	0.00867168	0.00093779	1.1e-21	370125	rs35568851	CT	C
Sex hormone-binding globulin levels	-0.0782265	0.00308292	7.29e-150	370125	rs114165349	C	G
Sex hormone-binding globulin levels	-0.00591955	0.0010263	3.6e-08	370125	rs164895	A	T
Sex hormone-binding globulin levels	0.0112896	0.00113796	4.3e-23	370125	rs6422513	A	G
Sex hormone-binding globulin levels	-0.00679941	0.00121845	8e-09	370125	rs77187510	G	T
Sex hormone-binding globulin levels	-0.0288182	0.00336763	1e-19	370125	rs78444298	A	G
Sex hormone-binding globulin levels	0.0124463	0.00200832	3.3e-10	370125	rs143780053	G	C
Sex hormone-binding globulin levels	0.00825231	0.00162415	4.7e-08	370125	rs10864070	A	G
Sex hormone-binding globulin levels	0.00715319	0.000958429	1.8e-14	370125	rs1870927	A	T
Sex hormone-binding globulin levels	0.0101811	0.00140826	1.2e-13	370125	rs138755456	C	T
Sex hormone-binding globulin levels	0.00795571	0.00102174	8.4e-17	370125	rs71514237	T	G
Sex hormone-binding globulin levels	0.00678396	0.000947721	7.6e-14	370125	rs34837212	ATG	A
Sex hormone-binding globulin levels	-0.0236552	0.000983434	5.11e-133	370125	rs1730862	A	G
Sex hormone-binding globulin levels	0.00663177	0.00116137	3.3e-09	370125	rs200009640	T	TCTCTC
Sex hormone-binding globulin levels	0.0235786	0.00353911	1.1e-10	370125	rs146199089	A	G
Sex hormone-binding globulin levels	-0.00764997	0.000940547	7e-17	370125	rs12059956	A	G
Sex hormone-binding globulin levels	-0.0139887	0.00126431	1.7e-28	370125	rs4639796	A	G
Sex hormone-binding globulin levels	-0.0115575	0.000966425	3.4e-34	370125	rs2196943	A	G
Sex hormone-binding globulin levels	0.00918505	0.00099411	1.7e-20	370125	rs3001032	C	T
Sex hormone-binding globulin levels	0.00564802	0.000964462	8.2e-10	370125	rs7535528	A	G
Sex hormone-binding globulin levels	-0.00704437	0.00109676	2.2e-10	370125	rs2791644	T	C
Sex hormone-binding globulin levels	-0.0149563	0.00110488	2.1e-43	370125	rs201468966	CA	C
Sex hormone-binding globulin levels	-0.00521454	0.000929553	9.4e-09	370125	rs3754186	A	T
Sex hormone-binding globulin levels	-0.0130053	0.00120692	2.6e-27	370125	rs28549287	A	G
Sex hormone-binding globulin levels	0.0119807	0.000927617	1.9e-41	370125	rs9427104	T	C
Sex hormone-binding globulin levels	0.00506857	0.000928613	3.6e-08	370125	rs6691427	C	G
Sex hormone-binding globulin levels	-0.00622048	0.000954143	1.5e-11	370125	rs10900446	A	G
Sex hormone-binding globulin levels	0.00911906	0.00169408	2.1e-08	370125	rs182698541	C	T
Sex hormone-binding globulin levels	-0.010482	0.00160006	1.7e-12	370125	rs1211184	C	T
Sex hormone-binding globulin levels	-0.0257668	0.00498969	1.9e-08	370125	rs113430755	C	T
Sex hormone-binding globulin levels	0.00677993	0.00120484	3.9e-09	370125	rs7540115	C	A
Sex hormone-binding globulin levels	0.0120603	0.00101329	2e-34	370125	rs2642438	G	A
Sex hormone-binding globulin levels	0.0116575	0.000939315	9.8e-36	370125	rs36086195	T	C
Sex hormone-binding globulin levels	0.0114154	0.00174185	9.6e-12	370125	rs6703810	C	T
Sex hormone-binding globulin levels	-0.00581188	0.000972101	2.8e-09	370125	rs213494	T	C
Sex hormone-binding globulin levels	0.0181958	0.0017539	1.3e-26	370125	rs144613238	AATTT	A
Sex hormone-binding globulin levels	-0.0129483	0.00125973	5e-26	370125	rs267733	G	A
Sex hormone-binding globulin levels	-0.0322807	0.00323118	1.4e-25	370125	rs6736913	G	A
Sex hormone-binding globulin levels	-0.00623852	0.00106888	5.5e-10	370125	rs72820427	T	C
Sex hormone-binding globulin levels	-0.0144571	0.00227434	9e-12	370125	rs10208512	G	A
Sex hormone-binding globulin levels	0.0120416	0.00119703	2.3e-25	370125	rs2551644	T	A
Sex hormone-binding globulin levels	-0.0134911	0.000969251	1e-46	370125	rs2972145	C	T
Sex hormone-binding globulin levels	0.00607304	0.000974717	1e-12	370125	rs9287732	C	G
Sex hormone-binding globulin levels	-0.00776514	0.000931828	2.7e-17	370125	rs35633876	T	G
Sex hormone-binding globulin levels	-0.0214141	0.00105906	8.7e-97	370125	rs6546096	G	A
Sex hormone-binding globulin levels	-0.0179681	0.00187254	5.2e-23	370125	rs6758199	T	C
Sex hormone-binding globulin levels	0.00694534	0.00102134	3.6e-12	370125	rs12989083	G	A
Sex hormone-binding globulin levels	0.00544261	0.000933358	2.2e-09	370125	rs13000027	C	A
Sex hormone-binding globulin levels	0.00745207	0.00110762	1.3e-12	370125	rs11682797	A	T
Sex hormone-binding globulin levels	0.0056803	0.00103822	2.1e-09	370125	rs11164095	T	C
Sex hormone-binding globulin levels	0.00615994	0.00109085	4.3e-09	370125	rs1375045	A	G
Sex hormone-binding globulin levels	-0.00890692	0.00145384	2.2e-10	370125	rs13035806	A	G
Sex hormone-binding globulin levels	-0.00701781	0.00109634	8.5e-12	370125	rs13031661	C	T
Sex hormone-binding globulin levels	0.0157922	0.002457	5.9e-10	370125	rs72787511	C	G
Sex hormone-binding globulin levels	0.00665777	0.00093964	1.4e-14	370125	rs4671328	G	T
Sex hormone-binding globulin levels	0.0137302	0.000948724	6.4e-53	370125	rs13389219	T	C
Sex hormone-binding globulin levels	-0.0194062	0.00239072	5.5e-17	370125	rs78058190	A	G
Sex hormone-binding globulin levels	-0.00692948	0.000994393	2e-12	370125	rs838716	C	G
Sex hormone-binding globulin levels	0.0349309	0.00095436	1e-200	370125	rs4665972	C	T
Sex hormone-binding globulin levels	0.00883344	0.00142258	6.5e-11	370125	rs13410306	T	C
Sex hormone-binding globulin levels	-0.0158735	0.00195389	7.9e-18	370125	rs72948328	T	C
Sex hormone-binding globulin levels	0.00726612	0.00127075	5.1e-09	370125	rs9677933	T	C
Sex hormone-binding globulin levels	-0.00965978	0.0010935	1.6e-18	370125	rs13427019	A	T
Sex hormone-binding globulin levels	-0.00566476	0.000999584	9.7e-09	370125	rs78757437	A	T
Sex hormone-binding globulin levels	-0.0241376	0.00380418	1.5e-10	370125	rs57467915	A	G
Sex hormone-binding globulin levels	-0.00684645	0.00134304	2.3e-08	370125	rs4674669	T	C
Sex hormone-binding globulin levels	0.00703452	0.00119064	2e-10	370125	rs784504	C	G
Sex hormone-binding globulin levels	0.00586211	0.000956996	1.3e-08	370125	rs59662471	T	C
Sex hormone-binding globulin levels	-0.0143542	0.00184077	2.6e-16	370125	rs9844972	C	G
Sex hormone-binding globulin levels	0.00813913	0.000970232	9.3e-18	370125	rs9849171	C	G
Sex hormone-binding globulin levels	0.0079925	0.00104544	3.4e-15	370125	rs13094241	G	T
Sex hormone-binding globulin levels	-0.00553355	0.00103659	7.7e-09	370125	rs7431776	C	T
Sex hormone-binding globulin levels	-0.00747347	0.00131286	9.3e-10	370125	rs758801	C	A
Sex hormone-binding globulin levels	-0.00501742	0.000942383	1.9e-08	370125	rs9968070	A	G
Sex hormone-binding globulin levels	-0.0311993	0.00111062	4.2e-182	370125	rs687339	T	C
Sex hormone-binding globulin levels	0.00677081	0.00105544	1.6e-10	370125	rs12696304	G	C
Sex hormone-binding globulin levels	-0.0347016	0.0028043	3.7e-36	370125	rs79287178	A	G
Sex hormone-binding globulin levels	-0.00716432	0.000939704	1.4e-16	370125	rs57158761	G	A
Sex hormone-binding globulin levels	0.0183443	0.00142776	1.3e-37	370125	rs1801282	G	C
Sex hormone-binding globulin levels	0.0141084	0.00104018	2e-46	370125	rs6792725	G	A
Sex hormone-binding globulin levels	-0.00628257	0.000970787	6.8e-13	370125	rs9823108	A	C
Sex hormone-binding globulin levels	0.00544312	0.00105179	1.2e-08	370125	rs34970607	A	G
Sex hormone-binding globulin levels	0.00621419	0.0010149	1.4e-10	370125	rs9823118	A	G
Sex hormone-binding globulin levels	0.0115925	0.00112756	1.4e-25	370125	rs113986045	GTGTTTTGTTT	G
Sex hormone-binding globulin levels	-0.0111705	0.000993856	3.6e-30	370125	rs13086465	T	C
Sex hormone-binding globulin levels	0.00533655	0.000940121	7e-09	370125	rs4974310	T	C
Sex hormone-binding globulin levels	0.0117836	0.00185679	1.6e-11	370125	rs2176887	T	C
Sex hormone-binding globulin levels	-0.00756575	0.00113284	1.2e-12	370125	rs13315174	A	G
Sex hormone-binding globulin levels	0.0073248	0.00126906	2.1e-09	370125	rs12636106	T	C
Sex hormone-binding globulin levels	0.00622932	0.00100618	1.8e-10	370125	rs2073503	G	C
Sex hormone-binding globulin levels	-0.00765908	0.00105921	4.5e-13	370125	rs2724475	C	T
Sex hormone-binding globulin levels	-0.00583648	0.00113206	2.9e-08	370125	rs3958042	A	G
Sex hormone-binding globulin levels	0.00509246	0.000944982	8.4e-09	370125	rs999634	A	C
Sex hormone-binding globulin levels	-0.0188174	0.00093959	7.3e-95	370125	rs13150068	G	A
Sex hormone-binding globulin levels	-0.00660904	0.00109216	8.4e-10	370125	rs10026753	G	A
Sex hormone-binding globulin levels	-0.0242456	0.0029797	7e-17	370125	rs28925904	T	C
Sex hormone-binding globulin levels	0.0124772	0.000959954	1.9e-38	370125	rs28507491	A	G
Sex hormone-binding globulin levels	-0.00987901	0.00140571	1.9e-13	370125	rs7678138	A	G
Sex hormone-binding globulin levels	0.00818131	0.000997454	4.1e-16	370125	rs4568281	A	G
Sex hormone-binding globulin levels	0.0101833	0.00136904	7.3e-14	370125	rs73193388	T	C
Sex hormone-binding globulin levels	0.0174528	0.00112043	2e-57	370125	rs4860987	T	A
Sex hormone-binding globulin levels	0.00994915	0.00116582	2.1e-17	370125	rs2276975	T	C
Sex hormone-binding globulin levels	0.0178018	0.00150241	8.8e-32	370125	rs78890745	A	G
Sex hormone-binding globulin levels	0.0196616	0.00267817	8.7e-15	370125	rs56257546	C	G
Sex hormone-binding globulin levels	-0.0135762	0.000983228	8.5e-44	370125	rs2602856	A	C
Sex hormone-binding globulin levels	-0.0228387	0.000965556	9.2e-129	370125	rs13108218	G	A
Sex hormone-binding globulin levels	0.00774863	0.00102077	2e-13	370125	rs2970877	G	T
Sex hormone-binding globulin levels	0.0131911	0.000932549	6.7e-48	370125	rs7696472	A	G
Sex hormone-binding globulin levels	0.0210199	0.00331694	3.3e-10	370125	rs148827772	G	A
Sex hormone-binding globulin levels	0.00640738	0.000976581	1.2e-10	370125	rs3733321	T	G
Sex hormone-binding globulin levels	-0.0107007	0.00107079	1.1e-26	370125	rs10027275	C	G
Sex hormone-binding globulin levels	0.00924494	0.00158366	1.5e-08	370125	rs371002228	CAAA	C
Sex hormone-binding globulin levels	0.0116742	0.00149974	4.9e-15	370125	rs189595752	G	A
Sex hormone-binding globulin levels	-0.0058458	0.0011651	4.9e-08	370125	rs72709458	T	C
Sex hormone-binding globulin levels	-0.0111779	0.00175611	6.4e-11	370125	rs138611541	C	T
Sex hormone-binding globulin levels	0.00996602	0.00108383	1.9e-20	370125	rs6860245	C	G
Sex hormone-binding globulin levels	-0.00956351	0.00111316	2.1e-18	370125	rs1650548	C	G
Sex hormone-binding globulin levels	0.00521737	0.00104383	7.3e-09	370125	rs6879874	T	A
Sex hormone-binding globulin levels	-0.00590913	0.000963769	1.8e-11	370125	rs4976033	G	A
Sex hormone-binding globulin levels	0.00773245	0.000940229	4.4e-16	370125	rs11743810	T	C
Sex hormone-binding globulin levels	0.0124343	0.00206822	1.2e-10	370125	rs11957006	G	C
Sex hormone-binding globulin levels	0.00551143	0.00100459	4.8e-09	370125	rs6556402	A	G
Sex hormone-binding globulin levels	0.0128002	0.00235061	9.3e-09	370125	rs72753349	T	C
Sex hormone-binding globulin levels	0.00634641	0.000952297	8.6e-13	370125	rs12916	C	T
Sex hormone-binding globulin levels	0.00534406	0.000953635	1.5e-08	370125	rs1316753	C	G
Sex hormone-binding globulin levels	0.00552402	0.000943844	4.8e-09	370125	rs10041660	C	T
Sex hormone-binding globulin levels	-0.0167882	0.00147804	3.3e-30	370125	rs185406435	G	A
Sex hormone-binding globulin levels	-0.0166779	0.00111188	6.8e-51	370125	rs40270	C	A
Sex hormone-binding globulin levels	0.00559904	0.000934249	1.7e-09	370125	rs4073358	T	C
Sex hormone-binding globulin levels	-0.00595598	0.00094641	5.3e-11	370125	rs329122	A	G
Sex hormone-binding globulin levels	-0.0050641	0.000945332	4.9e-09	370125	rs6449592	T	A
Sex hormone-binding globulin levels	0.007067	0.00103519	4.7e-12	370125	rs2544654	T	G
Sex hormone-binding globulin levels	-0.00608748	0.00106125	2.4e-09	370125	rs6458236	G	A
Sex hormone-binding globulin levels	-0.00702148	0.000966951	1e-13	370125	rs10946313	C	T
Sex hormone-binding globulin levels	-0.00736547	0.000936435	6.8e-16	370125	rs998584	A	C
Sex hormone-binding globulin levels	-0.00498142	0.00096625	4.1e-08	370125	rs2802295	G	A
Sex hormone-binding globulin levels	0.0063237	0.00108278	2.5e-09	370125	rs802685	C	T
Sex hormone-binding globulin levels	0.00982479	0.00105335	1e-21	370125	rs1408270	G	A
Sex hormone-binding globulin levels	-0.00582628	0.000972259	2.8e-10	370125	rs4714001	A	G
Sex hormone-binding globulin levels	0.00725026	0.00120371	2.4e-10	370125	rs66883945	GC	G
Sex hormone-binding globulin levels	-0.00537676	0.000971888	9e-10	370125	rs11155787	T	C
Sex hormone-binding globulin levels	0.0161164	0.000936554	1.7e-76	370125	rs668871	T	C
Sex hormone-binding globulin levels	-0.0229067	0.0025967	5.5e-20	370125	rs10807139	C	T
Sex hormone-binding globulin levels	-0.0146741	0.00107519	1.7e-43	370125	rs6939861	A	G
Sex hormone-binding globulin levels	-0.00935087	0.00100817	3.1e-21	370125	rs7451021	C	T
Sex hormone-binding globulin levels	-0.0145332	0.00150463	4.6e-23	370125	rs9379084	A	G
Sex hormone-binding globulin levels	-0.0159203	0.00131561	1e-29	370125	rs9267551	G	C
Sex hormone-binding globulin levels	-0.00962367	0.0013342	2.2e-14	370125	rs9492	C	A
Sex hormone-binding globulin levels	-0.00522411	0.000952269	6.6e-09	370125	rs3004179	G	A
Sex hormone-binding globulin levels	-0.00650282	0.0010159	1.1e-11	370125	rs6940266	G	C
Sex hormone-binding globulin levels	0.00669561	0.00109274	3.1e-08	370125	rs12699758	C	A
Sex hormone-binding globulin levels	0.00529286	0.000935975	4.2e-10	370125	rs10273476	A	G
Sex hormone-binding globulin levels	-0.00752687	0.00128469	1.1e-08	370125	rs1799831	T	C
Sex hormone-binding globulin levels	0.00696831	0.00101556	4.9e-13	370125	rs1352084	C	A
Sex hormone-binding globulin levels	0.0156353	0.00118143	2.1e-40	370125	rs10278546	C	A
Sex hormone-binding globulin levels	0.0109559	0.00101714	5.7e-29	370125	rs157935	G	T
Sex hormone-binding globulin levels	0.00911253	0.000934089	3.1e-24	370125	rs10622246	ATTTT	A
Sex hormone-binding globulin levels	0.00606054	0.00101635	9.4e-11	370125	rs62476229	G	A
Sex hormone-binding globulin levels	0.0155279	0.00252872	2.3e-09	370125	rs80073355	A	T
Sex hormone-binding globulin levels	0.0349643	0.00119995	1.5e-195	370125	rs7015	G	A
Sex hormone-binding globulin levels	0.0163952	0.00187046	3.6e-19	370125	rs10238028	G	A
Sex hormone-binding globulin levels	-0.00551525	0.00102601	2e-08	370125	rs71174526	CA	C
Sex hormone-binding globulin levels	-0.00472531	0.000973153	4.8e-08	370125	rs10228820	A	G
Sex hormone-binding globulin levels	-0.00755574	0.000960559	1.3e-15	370125	rs11765639	A	G
Sex hormone-binding globulin levels	0.01472	0.00256735	2e-09	370125	rs189513097	G	T
Sex hormone-binding globulin levels	0.00881671	0.000955934	1.8e-19	370125	rs11556924	T	C
Sex hormone-binding globulin levels	0.00965503	0.0018192	4e-08	370125	rs56077345	C	G
Sex hormone-binding globulin levels	-0.0187541	0.00317281	4.3e-08	370125	rs149092986	C	T
Sex hormone-binding globulin levels	-0.00873972	0.00142199	1.4e-10	370125	rs71538127	G	C
Sex hormone-binding globulin levels	0.0052143	0.00093427	1.1e-08	370125	rs1534696	A	C
Sex hormone-binding globulin levels	0.00634799	0.00114127	8.7e-09	370125	rs35797675	G	T
Sex hormone-binding globulin levels	-0.0113892	0.00214293	1.7e-09	370125	rs148084628	A	G
Sex hormone-binding globulin levels	-0.0110537	0.00105916	6.2e-27	370125	rs1229498	G	T
Sex hormone-binding globulin levels	0.00658656	0.000963632	5.4e-12	370125	rs10245356	T	C
Sex hormone-binding globulin levels	-0.00606101	0.00093826	6e-11	370125	rs38855	G	A
Sex hormone-binding globulin levels	0.00579368	0.000943906	5.9e-09	370125	rs2072442	G	C
Sex hormone-binding globulin levels	0.0167483	0.00148658	4.6e-33	370125	rs114949263	C	T
Sex hormone-binding globulin levels	-0.007293	0.00125341	1.4e-08	370125	rs10110651	C	T
Sex hormone-binding globulin levels	0.0114853	0.000988608	3.1e-31	370125	rs9297994	A	G
Sex hormone-binding globulin levels	0.00706935	0.000997168	1e-13	370125	rs113897124	GA	G
Sex hormone-binding globulin levels	0.00517404	0.000943835	1.7e-08	370125	rs13264909	T	A
Sex hormone-binding globulin levels	0.0260632	0.0018976	2.7e-45	370125	rs117921873	G	A
Sex hormone-binding globulin levels	-0.00878515	0.000957762	3.2e-22	370125	rs7828742	G	A
Sex hormone-binding globulin levels	0.00620856	0.00110701	4.3e-09	370125	rs142649749	TA	T
Sex hormone-binding globulin levels	0.00954694	0.000935583	9.2e-27	370125	rs13251458	A	G
Sex hormone-binding globulin levels	0.0106142	0.000971346	1.5e-30	370125	rs12543287	C	G
Sex hormone-binding globulin levels	-0.00780744	0.00138656	7.4e-09	370125	rs72656010	C	T
Sex hormone-binding globulin levels	-0.0105721	0.00160586	6.7e-12	370125	rs150449323	C	T
Sex hormone-binding globulin levels	0.0103037	0.000953429	3.3e-26	370125	rs56024084	T	C
Sex hormone-binding globulin levels	0.0216155	0.00161845	9.6e-45	370125	rs4841133	G	A
Sex hormone-binding globulin levels	0.00632545	0.000989697	2.6e-11	370125	rs4871844	C	T
Sex hormone-binding globulin levels	0.0073456	0.00113468	4.6e-11	370125	rs376078142	AT	A
Sex hormone-binding globulin levels	0.0217943	0.00128351	7.1e-73	370125	rs59203582	T	A
Sex hormone-binding globulin levels	-0.00652169	0.00100664	5.9e-11	370125	rs76120024	GT	G
Sex hormone-binding globulin levels	0.0249566	0.00457422	4.6e-08	370125	rs199726913	TA	T
Sex hormone-binding globulin levels	-0.00725648	0.00107544	1.8e-11	370125	rs56021343	T	G
Sex hormone-binding globulin levels	0.0235417	0.00106892	1.8e-108	370125	rs796004	T	C
Sex hormone-binding globulin levels	0.00882867	0.000945633	3e-22	370125	rs10123811	T	C
Sex hormone-binding globulin levels	0.00749189	0.0010129	1.1e-15	370125	rs4567095	T	C
Sex hormone-binding globulin levels	-0.0117564	0.00135583	1.6e-19	370125	rs820503	A	C
Sex hormone-binding globulin levels	-0.00482488	0.000956637	1.8e-08	370125	rs6476065	T	C
Sex hormone-binding globulin levels	-0.00744846	0.00101926	8.8e-15	370125	rs4142158	T	C
Sex hormone-binding globulin levels	0.00461547	0.000941431	8.4e-09	370125	rs10125995	T	C
Sex hormone-binding globulin levels	0.00990807	0.000943547	2.7e-27	370125	rs7860634	A	G
Sex hormone-binding globulin levels	0.0108823	0.00121242	9.8e-23	370125	rs62580766	T	C
Sex hormone-binding globulin levels	-0.00657318	0.00120526	2.5e-08	370125	rs1411432	C	A
Sex hormone-binding globulin levels	0.00873251	0.00148145	1.6e-10	370125	rs10985915	G	A
Sex hormone-binding globulin levels	-0.0166914	0.0013251	2.7e-39	370125	rs9697210	A	G
Sex hormone-binding globulin levels	-0.0138864	0.00107898	5e-37	370125	rs35233014	A	C
Sex hormone-binding globulin levels	0.00881466	0.00124535	3.4e-13	370125	rs62565259	T	C
Sex hormone-binding globulin levels	0.00946126	0.00094065	1.2e-23	370125	rs10733608	T	G
Sex hormone-binding globulin levels	0.00604627	0.00094303	1.4e-11	370125	rs3824655	C	G
Sex hormone-binding globulin levels	-0.0118507	0.00216017	2e-09	370125	rs3737178	G	A
Sex hormone-binding globulin levels	-0.0232144	0.00301112	1.4e-14	370125	rs72832032	A	G
Sex hormone-binding globulin levels	0.0381094	0.00353195	4e-31	370125	rs145212478	C	G
Sex hormone-binding globulin levels	-0.00750194	0.00136293	1.8e-08	370125	rs1561442	A	G
Sex hormone-binding globulin levels	-0.0150576	0.00184764	5.8e-17	370125	rs117589665	G	A
Sex hormone-binding globulin levels	-0.0127938	0.00165351	1.1e-14	370125	rs112672290	G	A
Sex hormone-binding globulin levels	-0.00677954	0.00127674	3.8e-08	370125	rs12762056	C	T
Sex hormone-binding globulin levels	0.015019	0.00154333	6.3e-21	370125	rs34457392	G	A
Sex hormone-binding globulin levels	-0.0366123	0.000990532	1e-200	370125	rs11455257	CA	C
Sex hormone-binding globulin levels	-0.0117273	0.00096795	1.7e-36	370125	rs1782652	A	T
Sex hormone-binding globulin levels	-0.0105348	0.000943767	5e-30	370125	rs12263369	T	C
Sex hormone-binding globulin levels	0.00563454	0.000990988	4e-08	370125	rs61856602	G	A
Sex hormone-binding globulin levels	-0.0225722	0.00128373	2e-78	370125	rs79717793	A	G
Sex hormone-binding globulin levels	0.00558421	0.000928859	5.2e-09	370125	rs11191841	C	T
Sex hormone-binding globulin levels	-0.00861117	0.00103933	1.2e-17	370125	rs7899096	T	G
Sex hormone-binding globulin levels	-0.0062768	0.00119887	4.4e-08	370125	rs80226362	T	G
Sex hormone-binding globulin levels	-0.00835543	0.000946971	2.6e-20	370125	rs7068223	T	C
Sex hormone-binding globulin levels	0.0282931	0.00105497	7.69e-168	370125	rs71025127	TA	T
Sex hormone-binding globulin levels	-0.011502	0.000928105	6.7e-39	370125	rs1772189	A	T
Sex hormone-binding globulin levels	0.00578322	0.00101589	2.6e-08	370125	rs7096764	A	G
Sex hormone-binding globulin levels	-0.00705498	0.00133431	1.1e-08	370125	rs12411732	A	G
Sex hormone-binding globulin levels	0.00632266	0.00117348	3.4e-08	370125	rs11030100	T	G
Sex hormone-binding globulin levels	-0.0104287	0.000981044	1e-26	370125	rs174554	G	A
Sex hormone-binding globulin levels	0.00641444	0.00100286	3e-10	370125	rs7949258	G	T
Sex hormone-binding globulin levels	-0.00836565	0.000987569	5e-18	370125	rs10895276	T	C
Sex hormone-binding globulin levels	-0.0189513	0.00325698	9.4e-10	370125	rs138526953	A	C
Sex hormone-binding globulin levels	-0.0138029	0.00100882	1.5e-44	370125	rs6486122	T	C
Sex hormone-binding globulin levels	-0.0104324	0.000957882	2.2e-31	370125	rs2351958	A	C
Sex hormone-binding globulin levels	0.011201	0.00110846	2e-25	370125	rs11564722	T	C
Sex hormone-binding globulin levels	-0.0101591	0.00174881	2.1e-09	370125	rs112225170	AACTCCTGTTT	A
Sex hormone-binding globulin levels	0.0173911	0.00224323	2.1e-15	370125	rs62618693	T	C
Sex hormone-binding globulin levels	0.0154233	0.00110751	1.9e-46	370125	rs7117818	T	C
Sex hormone-binding globulin levels	-0.00878078	0.00132427	8.7e-10	370125	rs12287551	T	A
Sex hormone-binding globulin levels	-0.00538498	0.000958127	3.4e-08	370125	rs2895443	A	G
Sex hormone-binding globulin levels	-0.0110974	0.0010301	8.3e-28	370125	rs10750766	A	C
Sex hormone-binding globulin levels	-0.00637232	0.0009969	2.2e-12	370125	rs3019757	G	A
Sex hormone-binding globulin levels	0.0232903	0.00324372	1.5e-13	370125	rs148118632	G	A
Sex hormone-binding globulin levels	-0.00650583	0.000990913	1.2e-11	370125	rs10794307	T	C
Sex hormone-binding globulin levels	-0.0094023	0.00161613	1.5e-09	370125	rs17592998	T	C
Sex hormone-binding globulin levels	0.00812278	0.00105079	8.4e-16	370125	rs55771168	C	T
Sex hormone-binding globulin levels	0.0125338	0.00119833	3.7e-26	370125	rs11045806	A	G
Sex hormone-binding globulin levels	-0.029652	0.00130105	3.7e-120	370125	rs73079476	C	A
Sex hormone-binding globulin levels	0.0101214	0.000994102	5.1e-25	370125	rs372371648	CA	C
Sex hormone-binding globulin levels	-0.00984625	0.00158898	7.2e-09	370125	rs2612038	T	C
Sex hormone-binding globulin levels	-0.0122087	0.00227213	9.2e-09	370125	rs79879123	T	C
Sex hormone-binding globulin levels	0.0154826	0.000960447	7.1e-61	370125	rs2393791	T	C
Sex hormone-binding globulin levels	0.0201379	0.00266343	2.5e-14	370125	rs56196860	A	C
Sex hormone-binding globulin levels	0.0074791	0.00138007	7e-09	370125	rs184304	C	T
Sex hormone-binding globulin levels	0.0345823	0.00184498	5.4e-82	370125	rs7314285	G	T
Sex hormone-binding globulin levels	0.00805313	0.000987968	1.3e-18	370125	rs12311848	G	A
Sex hormone-binding globulin levels	-0.0159336	0.0020746	2.5e-14	370125	rs11829410	G	A
Sex hormone-binding globulin levels	-0.0105448	0.00126538	2e-16	370125	rs9739640	G	A
Sex hormone-binding globulin levels	0.00591159	0.000967785	1.2e-09	370125	rs7979129	G	C
Sex hormone-binding globulin levels	-0.00892473	0.000987293	7.8e-20	370125	rs11110390	T	C
Sex hormone-binding globulin levels	-0.0519692	0.00428194	1.4e-38	370125	rs141881700	A	G
Sex hormone-binding globulin levels	-0.00859696	0.0010336	9.2e-18	370125	rs6220	A	G
Sex hormone-binding globulin levels	-0.0236589	0.00167972	1.1e-49	370125	rs12320328	G	A
Sex hormone-binding globulin levels	-0.0110968	0.00203208	4.6e-09	370125	rs35763453	C	T
Sex hormone-binding globulin levels	0.0158396	0.00108761	4e-50	370125	rs2122982	A	G
Sex hormone-binding globulin levels	0.0123595	0.00107886	6.1e-32	370125	rs35633962	GGT	G
Sex hormone-binding globulin levels	0.0070716	0.000999364	4.5e-14	370125	rs1265566	T	C
Sex hormone-binding globulin levels	0.0651111	0.00358367	4.3e-79	370125	rs76895963	G	T
Sex hormone-binding globulin levels	0.00716858	0.00106393	8e-13	370125	rs10841521	G	A
Sex hormone-binding globulin levels	-0.0159343	0.00207463	2.5e-14	370125	rs7306128	G	A
Sex hormone-binding globulin levels	0.00572872	0.000944562	4.4e-10	370125	rs1325324	A	G
Sex hormone-binding globulin levels	0.0281846	0.00324529	1e-20	370125	rs2812208	C	G
Sex hormone-binding globulin levels	-0.00562679	0.000990661	9e-09	370125	rs8001781	G	A
Sex hormone-binding globulin levels	-0.00533919	0.00100006	1.5e-08	370125	rs7338127	A	T
Sex hormone-binding globulin levels	0.00751242	0.00130991	3.8e-09	370125	rs116338429	T	C
Sex hormone-binding globulin levels	-0.00728033	0.00111463	1.2e-11	370125	rs112035922	T	C
Sex hormone-binding globulin levels	-0.00750603	0.00112487	2.6e-12	370125	rs2182784	A	C
Sex hormone-binding globulin levels	0.00838056	0.000978326	5.2e-20	370125	rs9556403	G	A
Sex hormone-binding globulin levels	0.0128827	0.00117965	7.1e-31	370125	rs71413975	G	T
Sex hormone-binding globulin levels	0.0337915	0.00333482	3.2e-26	370125	rs72683923	C	T
Sex hormone-binding globulin levels	-0.00744068	0.0014411	4.9e-08	370125	rs10873266	T	C
Sex hormone-binding globulin levels	-0.0182549	0.000944138	6.9e-90	370125	rs11621792	T	C
Sex hormone-binding globulin levels	0.0097625	0.000986238	7.8e-23	370125	rs2239222	G	A
Sex hormone-binding globulin levels	-0.00888732	0.00100845	1.3e-18	370125	rs12879423	G	A
Sex hormone-binding globulin levels	0.0258533	0.00218184	3.8e-35	370125	rs17580	A	T
Sex hormone-binding globulin levels	0.00584921	0.00109189	1.3e-08	370125	rs2224585	A	G
Sex hormone-binding globulin levels	0.00953255	0.00106178	2.3e-21	370125	rs13379043	C	T
Sex hormone-binding globulin levels	0.00551812	0.00100606	3.3e-08	370125	rs35910553	GT	G
Sex hormone-binding globulin levels	0.00558633	0.00093775	2.1e-10	370125	rs12888084	G	A
Sex hormone-binding globulin levels	0.100978	0.00333901	1e-200	370125	rs28929474	T	C
Sex hormone-binding globulin levels	-0.0108833	0.000962293	1.4e-30	370125	rs2498786	G	C
Sex hormone-binding globulin levels	0.0221297	0.0037672	1.8e-09	370125	rs117411982	A	C
Sex hormone-binding globulin levels	-0.083002	0.00404275	4.2e-99	370125	rs79391862	C	A
Sex hormone-binding globulin levels	-0.0102213	0.000944377	7.2e-29	370125	rs11856926	A	G
Sex hormone-binding globulin levels	-0.0104049	0.00141089	2.8e-12	370125	rs28562483	T	G
Sex hormone-binding globulin levels	-0.00954301	0.00132995	6.5e-14	370125	rs11412325	GC	G
Sex hormone-binding globulin levels	0.00646916	0.00104159	2.1e-10	370125	rs2469102	T	G
Sex hormone-binding globulin levels	-0.00873835	0.00104448	3.4e-18	370125	rs8033077	T	C
Sex hormone-binding globulin levels	-0.0230175	0.00135438	3e-66	370125	rs8025155	G	C
Sex hormone-binding globulin levels	-0.0125415	0.00197622	1.1e-08	370125	rs113047832	T	G
Sex hormone-binding globulin levels	0.0210127	0.00344524	3.3e-11	370125	rs113230623	T	C
Sex hormone-binding globulin levels	-0.0609208	0.00296643	1.5e-96	370125	rs139974673	C	T
Sex hormone-binding globulin levels	0.012425	0.000942861	3.8e-41	370125	rs17184382	C	A
Sex hormone-binding globulin levels	0.00899377	0.00141208	1.3e-10	370125	rs11856606	A	G
Sex hormone-binding globulin levels	0.0340883	0.00105327	1e-200	370125	rs56332871	A	C
Sex hormone-binding globulin levels	-0.00946632	0.00118765	8.3e-17	370125	rs1684608	A	C
Sex hormone-binding globulin levels	-0.00620941	0.00100093	3.1e-10	370125	rs3862469	T	C
Sex hormone-binding globulin levels	0.00987091	0.00102671	1.4e-23	370125	rs12928099	A	C
Sex hormone-binding globulin levels	-0.00567564	0.000992801	1.3e-08	370125	rs437564	T	C
Sex hormone-binding globulin levels	0.0102076	0.00168402	2.3e-09	370125	rs11862061	G	T
Sex hormone-binding globulin levels	-0.00693512	0.000953113	7.4e-14	370125	rs12325400	G	C
Sex hormone-binding globulin levels	-0.00829262	0.00104537	4.5e-18	370125	rs3743588	A	G
Sex hormone-binding globulin levels	-0.0074217	0.000937316	1.9e-16	370125	rs3607	A	G
Sex hormone-binding globulin levels	0.0120087	0.000945259	2.8e-38	370125	rs4782568	G	C
Sex hormone-binding globulin levels	-0.0113776	0.000937444	7.4e-36	370125	rs11640366	A	C
Sex hormone-binding globulin levels	-0.00891603	0.000956814	7.3e-20	370125	rs9972653	T	G
Sex hormone-binding globulin levels	0.00544962	0.000965103	3.7e-09	370125	rs8049669	T	A
Sex hormone-binding globulin levels	0.00885168	0.00106555	8.7e-18	370125	rs55729432	G	C
Sex hormone-binding globulin levels	0.0104986	0.000928499	6.2e-31	370125	rs12943365	G	C
Sex hormone-binding globulin levels	-0.0312922	0.000910667	1e-200	370125	rs12185242	C	A
Sex hormone-binding globulin levels	-0.00678692	0.000908605	2.7e-15	370125	rs56300212	G	A
Sex hormone-binding globulin levels	-0.00989122	0.000950999	5.5e-27	370125	rs72844546	T	C
Sex hormone-binding globulin levels	-0.00798089	0.000920741	5.8e-20	370125	rs10153315	C	T
Sex hormone-binding globulin levels	-0.0850905	0.00249052	1e-200	370125	rs62623385	T	A
Sex hormone-binding globulin levels	-0.0128554	0.000930379	7.6e-44	370125	rs8079418	T	C
Sex hormone-binding globulin levels	-0.0272283	0.00210045	2.8e-36	370125	rs11656323	C	T
Sex hormone-binding globulin levels	-0.0101573	0.00157662	2.8e-10	370125	rs113366589	G	T
Sex hormone-binding globulin levels	0.00909728	0.000999166	1.5e-21	370125	rs4794008	T	C
Sex hormone-binding globulin levels	0.0221317	0.00114124	4.6e-89	370125	rs7406661	C	T
Sex hormone-binding globulin levels	-0.0487574	0.00127711	1e-200	370125	rs10432029	G	A
Sex hormone-binding globulin levels	0.0349824	0.000969844	1e-200	370125	rs35547626	C	T
Sex hormone-binding globulin levels	-0.0148008	0.000907591	9e-61	370125	rs4338849	G	A
Sex hormone-binding globulin levels	-0.00828455	0.0010708	1.1e-14	370125	rs62079773	G	T
Sex hormone-binding globulin levels	-0.0372116	0.00265974	2.6e-45	370125	rs1801689	C	A
Sex hormone-binding globulin levels	0.00917184	0.00111437	2.3e-14	370125	rs10401031	C	A
Sex hormone-binding globulin levels	-0.0068682	0.000966792	2.1e-12	370125	rs8071851	G	A
Sex hormone-binding globulin levels	-0.0142396	0.0017828	3e-17	370125	rs60684900	T	C
Sex hormone-binding globulin levels	0.006072	0.000938793	1.2e-10	370125	rs190408119	T	C
Sex hormone-binding globulin levels	-0.00976339	0.00110867	1.2e-19	370125	rs6567160	C	T
Sex hormone-binding globulin levels	0.00612397	0.000993175	4.6e-10	370125	rs11664106	T	A
Sex hormone-binding globulin levels	0.00922938	0.000986287	3.9e-22	370125	rs4092465	G	A
Sex hormone-binding globulin levels	-0.00558784	0.000972903	1.4e-09	370125	rs12965052	A	G
Sex hormone-binding globulin levels	-0.00547351	0.00102642	4.4e-08	370125	rs6567230	A	T
Sex hormone-binding globulin levels	-0.00744163	0.00100151	1.1e-13	370125	rs3829639	G	A
Sex hormone-binding globulin levels	-0.00713804	0.000994394	2e-13	370125	rs3810027	G	C
Sex hormone-binding globulin levels	-0.00698467	0.000960142	2.3e-14	370125	rs2115107	A	G
Sex hormone-binding globulin levels	-0.0103905	0.00106974	1.3e-25	370125	rs273492	A	G
Sex hormone-binding globulin levels	0.00791228	0.00100866	2.8e-17	370125	rs7250869	C	T
Sex hormone-binding globulin levels	0.0271202	0.00143926	9.1e-82	370125	rs34255979	T	C
Sex hormone-binding globulin levels	-0.0108762	0.00165885	6.2e-10	370125	rs587252	C	A
Sex hormone-binding globulin levels	0.00582422	0.000977095	4.2e-10	370125	rs484195	G	A
Sex hormone-binding globulin levels	0.0209851	0.00172199	2.4e-37	370125	rs111981233	G	T
Sex hormone-binding globulin levels	-0.0146219	0.000942355	1.2e-58	370125	rs4804414	T	C
Sex hormone-binding globulin levels	-0.0117818	0.00160499	8.9e-15	370125	rs10416080	A	G
Sex hormone-binding globulin levels	0.0195357	0.00103398	2.1e-85	370125	rs1640269	C	A
Sex hormone-binding globulin levels	0.0133112	0.00150585	1e-19	370125	rs60018147	G	A
Sex hormone-binding globulin levels	-0.00584754	0.00115907	1.6e-08	370125	rs10417333	G	A
Sex hormone-binding globulin levels	-0.00766019	0.00106925	2e-12	370125	rs74444983	C	T
Sex hormone-binding globulin levels	0.0082262	0.00121415	1.5e-13	370125	rs35350976	G	A
Sex hormone-binding globulin levels	-0.0050574	0.000938258	3.9e-09	370125	rs758298	G	A
Sex hormone-binding globulin levels	0.0748418	0.00263521	7.91e-191	370125	rs202200760	C	G
Sex hormone-binding globulin levels	0.0200512	0.00123066	1.5e-64	370125	rs45512696	T	C
Sex hormone-binding globulin levels	-0.016522	0.00220782	2.8e-16	370125	rs11666245	A	G
Sex hormone-binding globulin levels	-0.00783299	0.00110214	1.6e-12	370125	rs9304665	A	T
Sex hormone-binding globulin levels	0.00579738	0.00104652	3e-08	370125	rs7261425	G	C
Sex hormone-binding globulin levels	-0.00737316	0.000988646	5.5e-14	370125	rs2618566	T	G
Sex hormone-binding globulin levels	-0.00877703	0.000943956	8.7e-23	370125	rs6120663	A	C
Sex hormone-binding globulin levels	0.016543	0.0018104	7.4e-19	370125	rs55987409	T	C
Sex hormone-binding globulin levels	0.0123263	0.00119849	2.2e-25	370125	rs6129778	A	C
Sex hormone-binding globulin levels	0.00620044	0.000994887	6.7e-12	370125	rs67763459	T	C
Sex hormone-binding globulin levels	0.00928522	0.00110833	1e-17	370125	rs7262150	C	T
Sex hormone-binding globulin levels	-0.0058579	0.000967014	8.8e-12	370125	rs736820	A	G
Sex hormone-binding globulin levels	0.00490968	0.000961361	1.1e-08	370125	rs11480647	AT	A
Sex hormone-binding globulin levels	-0.0132511	0.00129379	1e-25	370125	rs34587839	A	G
Sex hormone-binding globulin levels	0.00596495	0.00101973	1.2e-09	370125	rs4812336	A	G
Sex hormone-binding globulin levels	0.0170583	0.000954216	1.6e-73	370125	rs6073431	T	C
Sex hormone-binding globulin levels	-0.00628724	0.000993806	8.1e-10	370125	rs6063848	T	G
Sex hormone-binding globulin levels	-0.00574951	0.000944224	3e-10	370125	rs403694	T	C
Sex hormone-binding globulin levels	-0.00642196	0.000969245	8.5e-12	370125	rs8134638	C	T
Sex hormone-binding globulin levels	0.00717874	0.00101425	1.8e-13	370125	rs6003988	A	G
Sex hormone-binding globulin levels	0.0245155	0.00113571	4.3e-104	370125	rs738409	G	C
Sex hormone-binding globulin levels	-0.00600938	0.000984605	6.6e-10	370125	rs3946137	G	A
Sex hormone-binding globulin levels	-0.00862494	0.0016434	1.1e-08	370125	rs138824	A	G
Sex hormone-binding globulin levels	-0.00744708	0.000937623	9.4e-17	370125	rs4680	A	G
Sex hormone-binding globulin levels	-0.00991787	0.00172921	1.5e-08	370125	rs9712839	C	T
Sex hormone-binding globulin levels	-0.0113285	0.00102904	1.2e-30	370125	rs757869	A	G
Sex hormone-binding globulin levels	0.0105337	0.00122428	2.8e-18	370125	rs4820091	G	T
Sex hormone-binding globulin levels	-0.0128626	0.000992929	1.2e-38	370125	rs695272	C	T
Total testosterone levels	-0.00763583	0.00128977	1.4e-09	425097	rs4912377	A	C
Total testosterone levels	-0.00891926	0.00147376	2.8e-10	425097	rs17497828	A	G
Total testosterone levels	0.0247434	0.00139978	2.5e-70	425097	rs6684361	C	T
Total testosterone levels	-0.00949673	0.00149303	6.4e-10	425097	rs59781317	G	A
Total testosterone levels	0.0081603	0.00142632	5.5e-09	425097	rs3767844	G	A
Total testosterone levels	-0.0101731	0.00131571	5.5e-15	425097	rs4453027	T	G
Total testosterone levels	0.0198755	0.00246763	2.6e-15	425097	rs3790604	A	C
Total testosterone levels	-0.0118795	0.00174647	1.2e-12	425097	rs267733	G	A
Total testosterone levels	-0.0266455	0.00387079	1.2e-12	425097	rs182050989	T	C
Total testosterone levels	-0.00773479	0.00128895	1.6e-09	425097	rs733190	C	T
Total testosterone levels	-0.0110331	0.00138102	4.2e-16	425097	rs61823391	C	T
Total testosterone levels	-0.0145824	0.00136406	1.6e-27	425097	rs1977658	G	T
Total testosterone levels	0.0188041	0.00149346	6.6e-37	425097	rs2250352	A	G
Total testosterone levels	0.0120588	0.00175959	8.4e-13	425097	rs201416723	ATCT	A
Total testosterone levels	0.0193575	0.00343048	2.2e-08	425097	rs11441890	AT	A
Total testosterone levels	-0.0157925	0.00175803	3.9e-19	425097	rs58839393	T	A
Total testosterone levels	-0.00701206	0.00129258	3.3e-08	425097	rs11888201	G	C
Total testosterone levels	0.0105151	0.00132637	1.3e-14	425097	rs2723065	G	A
Total testosterone levels	-0.00884922	0.00147253	2.7e-10	425097	rs10202148	A	G
Total testosterone levels	0.00940047	0.00131392	4.1e-13	425097	rs1128249	T	G
Total testosterone levels	0.048041	0.0033412	4e-47	425097	rs113017476	A	G
Total testosterone levels	0.00827368	0.00148395	1.3e-08	425097	rs7574528	A	G
Total testosterone levels	0.0192827	0.00134582	3.8e-48	425097	rs590097	G	T
Total testosterone levels	0.00836464	0.00132056	5.1e-11	425097	rs13410301	T	C
Total testosterone levels	-0.0249772	0.00238935	3.1e-26	425097	rs2011425	G	T
Total testosterone levels	0.0295327	0.00394106	8.3e-14	425097	rs62115715	C	T
Total testosterone levels	0.00821243	0.00130342	1.1e-10	425097	rs10184382	T	C
Total testosterone levels	0.0281178	0.00131298	3.5e-103	425097	rs1260326	C	T
Total testosterone levels	-0.00887018	0.00130414	1.6e-11	425097	rs17326209	A	G
Total testosterone levels	0.0126732	0.0016125	1.9e-14	425097	rs56117787	G	A
Total testosterone levels	-0.00882033	0.00158781	2e-08	425097	rs3105363	G	A
Total testosterone levels	-0.0147509	0.00190594	2.1e-15	425097	rs73075656	T	G
Total testosterone levels	-0.00804383	0.00138589	4.7e-10	425097	rs57615517	A	G
Total testosterone levels	-0.00860831	0.00152138	3.8e-09	425097	rs698270	G	A
Total testosterone levels	0.00937888	0.00134017	5.9e-12	425097	rs4678408	G	A
Total testosterone levels	-0.00928587	0.00140268	1.1e-10	425097	rs139763690	TTC	T
Total testosterone levels	0.0110385	0.00192725	3.6e-09	425097	rs56271032	G	A
Total testosterone levels	-0.0116041	0.00175913	1.3e-10	425097	rs7618363	G	C
Total testosterone levels	-0.0152825	0.00213435	1.8e-13	425097	rs62231815	C	T
Total testosterone levels	-0.00732365	0.00132822	2.2e-08	425097	rs1835542	T	C
Total testosterone levels	-0.0118683	0.00133323	4.2e-20	425097	rs2342307	G	A
Total testosterone levels	0.00939408	0.00128845	2.1e-14	425097	rs2903385	A	G
Total testosterone levels	-0.03987	0.00601395	5.9e-11	425097	rs116646027	C	T
Total testosterone levels	-0.0148349	0.00128974	2.1e-30	425097	rs4632729	G	A
Total testosterone levels	0.0081187	0.00129232	4.9e-11	425097	rs6847587	G	A
Total testosterone levels	0.0070501	0.00130412	2.9e-08	425097	rs11937496	G	A
Total testosterone levels	0.00963332	0.00130639	1.3e-13	425097	rs36205397	G	A
Total testosterone levels	0.0108974	0.00142411	5.2e-14	425097	rs1580083	T	A
Total testosterone levels	-0.0114428	0.00130454	6.8e-19	425097	rs1408	A	G
Total testosterone levels	-0.00830777	0.0014419	7.3e-09	425097	rs13152154	T	C
Total testosterone levels	0.00895584	0.00149819	4.1e-09	425097	rs13153019	C	T
Total testosterone levels	0.00761219	0.00131083	9.3e-10	425097	rs34632394	CAT	C
Total testosterone levels	-0.0406377	0.00575113	3.5e-13	425097	rs112694713	G	A
Total testosterone levels	0.0102601	0.00174641	2.3e-08	425097	rs112530420	C	T
Total testosterone levels	-0.0177375	0.0017863	2.7e-23	425097	rs12658172	C	G
Total testosterone levels	-0.00749141	0.00132356	3.2e-09	425097	rs1897999	T	C
Total testosterone levels	-0.012459	0.00160491	1.3e-14	425097	rs9686661	T	C
Total testosterone levels	-0.00963429	0.00137612	1.4e-12	425097	rs2359776	C	A
Total testosterone levels	0.0129787	0.00141823	3.2e-21	425097	rs784420	G	A
Total testosterone levels	0.0078686	0.00129974	9.1e-10	425097	rs13185520	A	G
Total testosterone levels	-0.0128993	0.00133283	1.1e-19	425097	rs9272309	G	A
Total testosterone levels	-0.0149523	0.00234527	5.9e-10	425097	rs1681967	G	A
Total testosterone levels	0.0184446	0.00154918	2.1e-33	425097	rs36182456	A	G
Total testosterone levels	0.0100721	0.00128977	2.2e-16	425097	rs520829	G	T
Total testosterone levels	-0.0141529	0.0014488	1.2e-22	425097	rs6458331	C	T
Total testosterone levels	0.00999899	0.00137665	1.7e-13	425097	rs7759938	T	C
Total testosterone levels	-0.014537	0.00258581	2.1e-08	425097	rs72961013	A	G
Total testosterone levels	0.01233	0.00200352	4.2e-10	425097	rs62394296	T	C
Total testosterone levels	-0.00864192	0.00148096	3.4e-09	425097	rs6939861	A	G
Total testosterone levels	0.00894726	0.00133331	1.8e-11	425097	rs9399469	A	T
Total testosterone levels	0.0197945	0.0018896	5.3e-26	425097	rs34060476	G	A
Total testosterone levels	-0.0118382	0.0021897	1.2e-08	425097	rs445	T	C
Total testosterone levels	0.00823325	0.00131845	1.2e-09	425097	rs11556924	T	C
Total testosterone levels	0.00833858	0.00139587	3.4e-09	425097	rs157934	C	T
Total testosterone levels	-0.120075	0.00319886	1e-200	425097	rs45446698	G	T
Total testosterone levels	0.00725485	0.00131376	1.6e-08	425097	rs9638084	G	A
Total testosterone levels	-0.0110939	0.00183898	3.7e-09	425097	rs12702516	C	A
Total testosterone levels	0.00987923	0.00129008	1.3e-14	425097	rs10278686	T	C
Total testosterone levels	-0.00798825	0.00135837	1.5e-09	425097	rs6462989	C	A
Total testosterone levels	-0.0354202	0.00558632	6e-10	425097	rs1362234	G	A
Total testosterone levels	0.0189427	0.00158342	5.2e-34	425097	rs2306847	T	A
Total testosterone levels	0.00727243	0.00131882	4.6e-08	425097	rs4725944	C	G
Total testosterone levels	0.0108698	0.00145952	8.3e-14	425097	rs6951286	C	T
Total testosterone levels	-0.00907747	0.00146955	5.7e-10	425097	rs35222808	A	C
Total testosterone levels	0.00921089	0.00151554	1.8e-09	425097	rs73200740	A	C
Total testosterone levels	-0.0081257	0.00130258	6.4e-10	425097	rs881301	C	T
Total testosterone levels	0.00927319	0.00148995	9e-10	425097	rs201643157	T	C
Total testosterone levels	-0.0113891	0.00129558	1.1e-19	425097	rs6471583	A	G
Total testosterone levels	-0.0147669	0.0022096	6.5e-12	425097	rs34955534	A	G
Total testosterone levels	0.0200758	0.00215659	2.6e-20	425097	rs35783704	A	G
Total testosterone levels	-0.0137891	0.00167144	6.9e-17	425097	rs10817260	T	C
Total testosterone levels	-0.0104924	0.00140645	2.8e-13	425097	rs12683780	C	A
Total testosterone levels	-0.0157393	0.00258242	5.9e-10	425097	rs4961485	C	T
Total testosterone levels	-0.0103746	0.00154816	1.1e-11	425097	rs57108174	C	T
Total testosterone levels	-0.00804118	0.00135728	3.1e-09	425097	rs643434	A	G
Total testosterone levels	0.0137901	0.00192331	7.4e-13	425097	rs10971921	A	G
Total testosterone levels	0.00989955	0.00131599	1.7e-14	425097	rs200056178	CA	C
Total testosterone levels	0.00962401	0.00130773	5.7e-14	425097	rs35906730	A	G
Total testosterone levels	-0.0109845	0.00141098	3.4e-14	425097	rs34603437	CA	C
Total testosterone levels	-0.0156624	0.00149877	1e-26	425097	rs11441374	AC	A
Total testosterone levels	-0.0225548	0.00142233	5e-56	425097	rs36032941	A	C
Total testosterone levels	-0.00761397	0.00133929	9.5e-09	425097	rs1782652	A	T
Total testosterone levels	-0.00833378	0.00133604	6.4e-10	425097	rs12416196	T	C
Total testosterone levels	0.00885567	0.00129177	9.6e-12	425097	rs4397736	T	C
Total testosterone levels	0.0380455	0.00128922	2.5e-196	425097	rs10740131	T	A
Total testosterone levels	0.014853	0.0013114	1.6e-28	425097	rs140410175	AAACTAC	A
Total testosterone levels	-0.00919391	0.00141081	6e-12	425097	rs11191801	C	A
Total testosterone levels	-0.0116459	0.0013938	1.9e-16	425097	rs1980091	A	G
Total testosterone levels	-0.00720629	0.00130125	3.1e-08	425097	rs112742760	T	A
Total testosterone levels	0.0271874	0.0025857	1.1e-25	425097	rs143088266	TCGC	T
Total testosterone levels	0.0107634	0.0013082	2.7e-17	425097	rs10892924	T	A
Total testosterone levels	-0.00857442	0.00131961	1.7e-11	425097	rs1837095	A	T
Total testosterone levels	0.0153384	0.00226215	6.8e-12	425097	rs56028970	C	T
Total testosterone levels	-0.0111111	0.00181541	2.5e-10	425097	rs2035838	G	A
Total testosterone levels	0.00997621	0.00184291	2.1e-08	425097	rs11031005	C	T
Total testosterone levels	0.00868151	0.00152656	8.2e-09	425097	rs11564722	T	C
Total testosterone levels	-0.0095618	0.00168961	1.4e-08	425097	rs12796488	A	C
Total testosterone levels	0.0102629	0.00165543	1.6e-10	425097	rs55707502	T	C
Total testosterone levels	-0.0123421	0.00212058	5e-09	425097	rs2583949	T	C
Total testosterone levels	0.0644544	0.00368455	7.2e-71	425097	rs56196860	A	C
Total testosterone levels	0.00968821	0.00164008	3.1e-09	425097	rs2250010	T	C
Total testosterone levels	0.00943347	0.00133944	1.9e-12	425097	rs10876041	C	T
Total testosterone levels	0.0149059	0.00256969	3.3e-09	425097	rs11830764	C	G
Total testosterone levels	-0.0212318	0.00353751	8.5e-10	425097	rs72660136	C	T
Total testosterone levels	-0.0200719	0.00133617	1.6e-52	425097	rs9509847	A	C
Total testosterone levels	0.0260423	0.00479925	1.5e-08	425097	rs41284816	T	G
Total testosterone levels	0.00806298	0.00134861	2.6e-10	425097	rs9543012	C	T
Total testosterone levels	0.0399493	0.00460163	1.1e-17	425097	rs28929474	T	C
Total testosterone levels	0.0116807	0.00213202	2.4e-08	425097	rs114945598	A	G
Total testosterone levels	-0.00750751	0.00135349	7.4e-09	425097	rs2256191	C	T
Total testosterone levels	0.0105394	0.00130656	7e-16	425097	rs12436785	C	T
Total testosterone levels	0.00798024	0.00129985	5.6e-10	425097	rs11624408	G	A
Total testosterone levels	0.0357478	0.00487009	5.5e-13	425097	rs7342537	G	A
Total testosterone levels	-0.0140933	0.00171047	1.4e-16	425097	rs35816571	G	C
Total testosterone levels	-0.0083795	0.00140942	1.6e-09	425097	rs1822246	G	A
Total testosterone levels	0.021492	0.0013597	3.1e-57	425097	rs7183977	C	T
Total testosterone levels	0.00885722	0.00128933	4.4e-11	425097	rs11635104	A	G
Total testosterone levels	0.0172791	0.00145087	3.5e-34	425097	rs56332871	A	C
Total testosterone levels	-0.0269106	0.00408708	7.7e-12	425097	rs55707100	T	C
Total testosterone levels	0.00922895	0.00150818	6.1e-10	425097	rs17270243	G	A
Total testosterone levels	-0.00800069	0.00133805	6.7e-10	425097	rs2201003	G	A
Total testosterone levels	-0.00842346	0.0013165	5.7e-11	425097	rs10851922	T	C
Total testosterone levels	-0.0116532	0.00134759	3.9e-18	425097	rs4775935	G	T
Total testosterone levels	-0.0407221	0.00557431	2.4e-14	425097	rs79391862	C	A
Total testosterone levels	0.0332963	0.00259764	1.5e-36	425097	rs2061679	T	C
Total testosterone levels	-0.00934901	0.00135874	4.7e-12	425097	rs12925980	C	T
Total testosterone levels	-0.0100454	0.00141209	3.1e-12	425097	rs370222	A	G
Total testosterone levels	0.0127398	0.00181009	1.2e-12	425097	rs28495625	A	C
Total testosterone levels	-0.0138148	0.00174864	5.3e-15	425097	rs9913470	G	A
Total testosterone levels	0.00947336	0.00154185	4.9e-10	425097	rs73340354	C	T
Total testosterone levels	0.0167637	0.00138684	3.7e-34	425097	rs1317701	C	T
Total testosterone levels	0.0084947	0.00156755	4.3e-08	425097	rs4790820	C	T
Total testosterone levels	0.0539805	0.00145968	1e-200	425097	rs78744936	A	G
Total testosterone levels	0.00843126	0.00133551	3.5e-10	425097	rs941446	T	C
Total testosterone levels	-0.0638608	0.00571299	7.2e-29	425097	rs17880847	A	T
Total testosterone levels	0.0111226	0.00152232	2.2e-13	425097	rs116403919	A	G
Total testosterone levels	0.0312301	0.00193823	3.8e-59	425097	rs1625895	C	T
Total testosterone levels	-0.00739034	0.00128965	1.7e-08	425097	rs2571001	A	C
Total testosterone levels	0.0108359	0.00143216	3e-14	425097	rs28421540	A	C
Total testosterone levels	0.0380155	0.00406902	1e-21	425097	rs114678455	A	G
Total testosterone levels	-0.0255801	0.00187278	2e-41	425097	rs79384925	A	C
Total testosterone levels	0.013917	0.00133846	2.8e-25	425097	rs10686842	TAAA	T
Total testosterone levels	0.0114466	0.0014137	5.2e-16	425097	rs759068	A	G
Total testosterone levels	-0.0104464	0.00150601	4.8e-12	425097	rs77017252	A	T
Total testosterone levels	-0.0108006	0.00143709	3.2e-14	425097	rs2241388	C	T
Total testosterone levels	0.0192124	0.00240541	1.6e-16	425097	rs78248023	A	C
Total testosterone levels	0.0442434	0.00395668	1.2e-29	425097	rs146497684	T	A
Total testosterone levels	-0.0123488	0.0014846	4.8e-17	425097	rs11673591	T	A
Total testosterone levels	-0.00783273	0.00134119	4.5e-09	425097	rs1889237	G	A
Total testosterone levels	0.00849366	0.00134912	2.1e-10	425097	rs6129727	A	G
Total testosterone levels	-0.0128192	0.00211997	3e-09	425097	rs2273991	C	G
Total testosterone levels	0.0105361	0.00131346	2.9e-15	425097	rs6130613	T	C
Total testosterone levels	0.00953407	0.00129175	2.3e-14	425097	rs8126001	T	C
Total testosterone levels	0.00874017	0.00153114	6.7e-09	425097	rs12185851	C	T
Total testosterone levels	0.0188362	0.00315005	2.5e-09	425097	rs117007168	G	T
Total testosterone levels	-0.0247713	0.00438722	3.8e-08	425097	rs5763599	T	G
Total testosterone levels	-0.0267132	0.00428122	9e-10	425097	rs5763800	G	A
Total testosterone levels	0.00980757	0.00152425	2.7e-10	425097	rs2004511	C	T
Total testosterone levels	-0.0108792	0.00137246	2.2e-14	425097	rs5752773	C	G
Total testosterone levels	0.0147054	0.00156094	7.4e-21	425097	rs738409	G	C
Total testosterone levels	0.0148326	0.00152196	4.5e-23	425097	rs5965373	G	T
Parathyroid hormone	0.1288	0.0272	2.18776e-06	3301	rs950455	A	G
Parathyroid hormone	-0.1484	0.0312	1.90546e-06	3301	rs7514637	C	T
Parathyroid hormone	0.2922	0.0599	1.07152e-06	3301	rs17267730	A	G
Parathyroid hormone	-0.155	0.0335	3.63078e-06	3301	rs34421071	A	G
Parathyroid hormone	0.1311	0.0271	1.25893e-06	3301	rs10902764	T	C
Parathyroid hormone	-0.1808	0.0389	3.38844e-06	3301	rs464202	T	C
Parathyroid hormone	-0.2582	0.0557	3.46737e-06	3301	rs560085544	C	T
Parathyroid hormone	0.2856	0.0605	2.29087e-06	3301	rs16895559	C	T
Parathyroid hormone	-0.1908	0.0402	2.0893e-06	3301	rs62533188	T	C
Parathyroid hormone	0.1206	0.0256	2.5704e-06	3301	rs10886704	G	C
Parathyroid hormone	0.137	0.0281	1.02329e-06	3301	rs6489062	T	A
Parathyroid hormone	0.3279	0.0707	3.54813e-06	3301	rs73556612	G	A
Parathyroid hormone	-0.1374	0.0258	9.77237e-08	3301	rs9316680	T	C
Parathyroid hormone	0.4426	0.0866	3.23594e-07	3301	rs553939316	G	A
Parathyroid hormone	-0.3878	0.0821	2.29087e-06	3301	rs150350229	C	T
Parathyroid hormone	-0.346	0.0658	1.44544e-07	3301	rs678360	G	C
Parathyroid hormone	0.1511	0.0309	1e-06	3301	rs753409	C	T
Parathyroid hormone	-0.1578	0.0293	7.4131e-08	3301	rs2585442	G	C
C-Reactive protein level	-0.104381	0.003614	2.1677e-183	204402	rs1805096	A	G
C-Reactive protein level	-0.037135	0.005083	2.89001e-13	204402	rs6672627	A	C
C-Reactive protein level	-0.087519	0.003612	1.1995e-129	204402	rs4129267	T	C
C-Reactive protein level	0.027479	0.00389	1.67996e-12	204402	rs3122633	C	T
C-Reactive protein level	0.030262	0.004225	8.2699e-13	204402	rs2293476	C	G
C-Reactive protein level	-0.025012	0.00416	1.88001e-09	204402	rs4655802	A	G
C-Reactive protein level	-0.031327	0.004542	5.53988e-12	204402	rs469772	T	C
C-Reactive protein level	-0.182186	0.003712	1e-200	204402	rs2794520	T	C
C-Reactive protein level	0.057656	0.003723	4.91021e-54	204402	rs4656849	G	A
C-Reactive protein level	-0.036035	0.00382	4.25011e-21	204402	rs10925027	C	T
C-Reactive protein level	-0.02731	0.00419	7.34007e-11	204402	rs9284725	A	C
C-Reactive protein level	-0.073462	0.003604	2.72019e-92	204402	rs1260326	C	T
C-Reactive protein level	0.025685	0.004147	6.05006e-10	204402	rs1509394	T	C
C-Reactive protein level	0.048232	0.003847	5.06991e-36	204402	rs13409371	A	G
C-Reactive protein level	0.031261	0.004855	1.24e-10	204402	rs12995480	C	T
C-Reactive protein level	0.022063	0.003547	5.10999e-10	204402	rs4246598	A	C
C-Reactive protein level	-0.024926	0.003725	2.26986e-11	204402	rs1441169	G	A
C-Reactive protein level	0.024897	0.004026	6.42999e-10	204402	rs2352975	C	T
C-Reactive protein level	0.055568	0.009522	5.49997e-09	204402	rs17658229	C	T
C-Reactive protein level	0.042021	0.004954	2.33024e-17	204402	rs9271608	G	A
C-Reactive protein level	-0.022804	0.003617	2.99999e-10	204402	rs12202641	T	C
C-Reactive protein level	-0.024816	0.003545	2.64972e-12	204402	rs1490384	T	C
C-Reactive protein level	0.023329	0.004274	4.93003e-08	204402	rs3134899	T	C
C-Reactive protein level	-0.056895	0.005476	2.94985e-25	204402	rs13233571	T	C
C-Reactive protein level	-0.027537	0.003687	8.41008e-14	204402	rs1880241	G	A
C-Reactive protein level	0.021262	0.003737	1.29999e-08	204402	rs2710804	C	T
C-Reactive protein level	-0.028684	0.004343	4.1096e-11	204402	rs10240168	G	C
C-Reactive protein level	0.019859	0.003511	1.59001e-08	204402	rs2891677	T	C
C-Reactive protein level	-0.030518	0.004478	9.79941e-12	204402	rs6601302	G	T
C-Reactive protein level	0.027111	0.003549	2.27982e-14	204402	rs2064009	T	C
C-Reactive protein level	0.065095	0.006243	1.99986e-25	204402	rs4841132	G	A
C-Reactive protein level	0.022597	0.003708	1.13e-09	204402	rs644234	G	T
C-Reactive protein level	0.023881	0.003992	2.27002e-09	204402	rs1051338	G	T
C-Reactive protein level	-0.022107	0.0037	2.37001e-09	204402	rs1582763	A	G
C-Reactive protein level	-0.021853	0.00374	5.27995e-09	204402	rs7121935	A	G
C-Reactive protein level	-0.03089	0.004359	1.42988e-12	204402	rs6485751	C	G
C-Reactive protein level	0.025944	0.003745	4.42996e-12	204402	rs10832027	A	G
C-Reactive protein level	-0.027907	0.003708	5.42001e-14	204402	rs11108056	G	C
C-Reactive protein level	-0.038519	0.0049	4.00037e-15	204402	rs4767920	A	G
C-Reactive protein level	-0.033242	0.003583	1.85994e-20	204402	rs10778215	A	T
C-Reactive protein level	0.137075	0.003706	1e-200	204402	rs7310409	G	A
C-Reactive protein level	0.035484	0.003901	9.86961e-20	204402	rs2239222	G	A
C-Reactive protein level	-0.020798	0.003609	8.52001e-09	204402	rs12587622	A	G
C-Reactive protein level	0.030007	0.003736	1.00995e-15	204402	rs340005	A	G
C-Reactive protein level	-0.104411	0.010714	2.06016e-22	204402	rs10521222	T	C
C-Reactive protein level	0.033926	0.003701	5.19996e-20	204402	rs1558902	A	T
C-Reactive protein level	0.02001	0.003606	2.94999e-08	204402	rs178810	T	C
C-Reactive protein level	0.036931	0.00489	4.44017e-14	204402	rs10512597	C	T
C-Reactive protein level	0.024	0.003993	1.90999e-09	204402	rs12960928	C	T
C-Reactive protein level	0.024735	0.003655	1.35988e-11	204402	rs2852151	A	G
C-Reactive protein level	0.027483	0.004364	3.11e-10	204402	rs4092465	G	A
C-Reactive protein level	-0.229459	0.006122	1e-200	204402	rs4420638	G	A
C-Reactive protein level	0.025507	0.003946	1.05e-10	204402	rs387976	C	A
C-Reactive protein level	-0.1115	0.011267	4.6302e-23	204402	rs1800961	T	C
C-Reactive protein level	0.023467	0.003777	5.36006e-10	204402	rs2315008	G	T
C-Reactive protein level	-0.042902	0.004079	7.71081e-26	204402	rs2836878	A	G
C-Reactive protein level	-0.027809	0.003706	6.5298e-14	204402	rs6001193	G	A
Interleukin-6 levels	0.4099	0.0893	4.44e-06	21758	rs111572787	T	C
Interleukin-6 levels	0.1747	0.0124	3.34e-45	21758	rs2228145	C	A
Interleukin-6 levels	-0.1821	0.0379	1.51e-06	21758	rs148924545	G	A
Interleukin-6 levels	-0.0573	0.0122	2.69e-06	21758	rs1444691	G	A
Interleukin-6 levels	-0.0679	0.0147	4.11e-06	21758	rs9811834	T	A
Interleukin-6 levels	-0.4095	0.0884	3.57e-06	21758	rs34032964	T	A
Interleukin-6 levels	0.0631	0.0128	8.68e-07	21758	rs7448500	G	C
Interleukin-6 levels	0.0823	0.0138	2.37e-09	21758	rs4959106	C	T
Interleukin-6 levels	-0.2511	0.0506	7.01e-07	21758	rs76598619	C	T
Interleukin-6 levels	-0.3623	0.0731	7.16e-07	21758	rs144530765	G	A
Interleukin-6 levels	0.068	0.0147	3.95e-06	21758	rs1530088	T	C
Interleukin-6 levels	-0.0617	0.0133	3.74e-06	21758	rs2288477	G	A
Interleukin-6 levels	-0.0791	0.0166	1.85e-06	21758	rs4802241	C	A
Interleukin-6 levels	-0.071	0.0155	4.52e-06	21758	rs2651097	A	G
Interleukin-18 levels	0.1845	0.0118	3.19007e-55	21758	rs385076	C	T
Interleukin-18 levels	0.0602	0.0103	5.12e-09	21758	rs9867857	T	C
Interleukin-18 levels	0.1821	0.0279	6.40619e-11	21758	rs17229943	C	A
Interleukin-18 levels	-0.0738	0.0127	6.40605e-09	21758	rs916964	G	C
Interleukin-18 levels	0.0881	0.0122	4.56983e-13	21758	rs4606077	C	T
Interleukin-18 levels	-0.0798	0.0138	8.01198e-09	21758	rs547351	A	T
Interleukin-18 levels	-0.2183	0.012	3.74369e-74	21758	rs5744249	C	A
Interleukin-18 levels	0.236	0.013	1.23595e-73	21758	rs10424405	G	A
Interleukin-27 levels	-0.0968	0.0113	1.29808e-17	21758	rs1257169	A	C
Interleukin-27 levels	-0.09	0.0138	7.59451e-11	21758	rs11711157	T	C
Interleukin-27 levels	0.0965	0.0147	4.53106e-11	21758	rs9715769	C	A
Interleukin-27 levels	-0.1793	0.0105	8.02602e-66	21758	rs11599750	T	C
Interleukin-27 levels	0.0624	0.0113	3.08702e-08	21758	rs10843390	T	C
Interleukin-27 levels	-0.0757	0.0103	2.23821e-13	21758	rs10774624	A	G
Interleukin-27 levels	0.0976	0.0147	3.39078e-11	21758	rs12945299	G	A
Interleukin-27 levels	-0.1349	0.0102	1.44511e-39	21758	rs704	A	G
Interleukin-27 levels	0.1632	0.0109	5.26744e-51	21758	rs4807575	C	T
Interleukin-27 levels	-0.2411	0.0377	1.59901e-10	21758	rs116888401	C	G
Interleukin-27 levels	0.1534	0.0115	1.15904e-40	21758	rs8110225	G	A
Interleukin-27 levels	-0.4177	0.0109	1e-200	21758	rs8102855	C	T
Interleukin-27 levels	0.0823	0.0149	3.22003e-08	21758	rs12625762	A	G
Interleukin-8 levels	-0.0579	0.0123	2.68602e-06	21758	rs11165658	G	A
Interleukin-8 levels	0.2392	0.0523	4.72705e-06	21758	rs79522806	T	C
Interleukin-8 levels	-0.2081	0.0433	1.53102e-06	21758	rs374090093	C	T
Interleukin-8 levels	-0.1876	0.0237	2.66624e-15	21758	rs7655660	A	G
Interleukin-8 levels	0.1108	0.0202	3.82798e-08	21758	rs972492	C	A			#REF!	#REF!	0.0122766	#REF!	#REF!	#REF!
Interleukin-8 levels	-0.0828	0.0175	2.13201e-06	21758	rs78759345	T	C			#REF!	#REF!	0.00685584	#REF!	#REF!	#REF!
Interleukin-8 levels	0.0538	0.0116	3.77998e-06	21758	rs2787927	G	A			#REF!	#REF!	0.00289444	#REF!	#REF!	#REF!
Interleukin-8 levels	-0.2046	0.0441	3.46402e-06	21758	rs117516143	G	A			#REF!	#REF!	0.0418612	#REF!	#REF!	#REF!
Interleukin-8 levels	-0.0565	0.0123	4.66896e-06	21758	rs2043963	C	T			#REF!	#REF!	0.00319225	#REF!	#REF!	#REF!
Interleukin-8 levels	-0.1628	0.0317	2.715e-07	21758	rs6585420	C	T			#REF!	#REF!	0.0265038	#REF!	#REF!	#REF!
Interleukin-8 levels	0.083	0.0174	1.884e-06	21758	rs78741217	A	G			#REF!	#REF!	0.006889	#REF!	#REF!	#REF!
Interleukin-8 levels	-0.1607	0.0339	2.07998e-06	21758	rs7986191	C	T			#REF!	#REF!	0.0258245	#REF!	#REF!	#REF!
Interleukin-8 levels	0.316	0.0684	3.80996e-06	21758	rs142438235	G	T			#REF!	#REF!	0.099856	#REF!	#REF!	#REF!
Interleukin-8 levels	-0.0842	0.0157	8.66702e-08	21758	rs4887995	A	G			#REF!	#REF!	0.00708964	#REF!	#REF!	#REF!
Interleukin-8 levels	-0.06	0.0129	3.02901e-06	21758	rs35592645	A	C			#REF!	#REF!	0.0036	#REF!	#REF!	#REF!
Interleukin-8 levels	-0.4259	0.0846	4.72498e-07	21758	rs72886502	T	G			#REF!	#REF!	0.181391	#REF!	#REF!	#REF!
Pro-interleukin-16 levels	-0.0782	0.0143	4.82603e-08	21758	rs58623354	T	G			#REF!	#REF!	0.00611524	#REF!	#REF!	#REF!	#REF!	#REF!	21749	8	2718.62
Pro-interleukin-16 levels	0.2158	0.0339	2.01702e-10	21758	rs117089718	C	T			#REF!	#REF!	0.0465696	#REF!	#REF!	#REF!
Pro-interleukin-16 levels	-0.9174	0.0325	3.48337e-175	21758	rs79431016	G	C			#REF!	#REF!	0.841623	#REF!	#REF!	#REF!
Pro-interleukin-16 levels	-0.9442	0.0282	1e-200	21758	rs4778640	G	A			#REF!	#REF!	0.891514	#REF!	#REF!	#REF!
Pro-interleukin-16 levels	-0.0678	0.0125	5.60196e-08	21758	rs16972963	G	C			#REF!	#REF!	0.00459684	#REF!	#REF!	#REF!
Pro-interleukin-16 levels	-0.9107	0.043	8.94953e-100	21758	rs72746169	T	C			#REF!	#REF!	0.829374	#REF!	#REF!	#REF!
Pro-interleukin-16 levels	0.2301	0.0432	1.02799e-07	21758	rs17875585	T	G			#REF!	#REF!	0.052946	#REF!	#REF!	#REF!
Pro-interleukin-16 levels	0.1241	0.0132	5.28445e-21	21758	rs10424405	G	A			#REF!	#REF!	0.0154008	#REF!	#REF!	#REF!
Interleukin-1-receptor antagonist levels	-0.204	0.0104	2.45923e-85	21758	rs6734238	G	A			#REF!	#REF!	0.041616	#REF!	#REF!	#REF!	#REF!	#REF!		21753	4	5438.25
Interleukin-1-receptor antagonist levels	-0.1464	0.0112	2.25788e-39	21758	rs7569284	A	G			#REF!	#REF!	0.021433	#REF!	#REF!	#REF!
Interleukin-1-receptor antagonist levels	-0.0603	0.0105	1.009e-08	21758	rs3935280	G	A			#REF!	#REF!	0.00363609	#REF!	#REF!	#REF!
Interleukin-1-receptor antagonist levels	0.2231	0.0133	5.52077e-63	21758	rs62143194	G	C			#REF!	#REF!	0.0497736	#REF!	#REF!	#REF!
