# Supplementary material for: Univariable and multivariable mendelian randomization study revealed the modifiable risk factors of urolithiasis
Source: PLoS One. 2023 Aug 25;18(8):e0290389. doi: 10.1371/journal.pone.0290389 (PMC10456171; doi:10.1371/journal.pone.0290389)
Supplement: S2 Table — (XLSX) [file pone.0290389.s002.xlsx]

## Sheet: TableS2.Lifestyle-instruemes
Table S2. Genetic instruments of the 15 lifestye risk factors.
Phenotype	Beta	Se	P	N	SNP	Effect_allele	Other_allele
Tea intake	0.0140328	0.00217078	1e-10	447485	rs11587444	G	A
Tea intake	-0.0119604	0.00218232	4.20001e-08	447485	rs11164870	G	C
Tea intake	-0.0157568	0.0021747	4.30031e-13	447485	rs56188862	C	T
Tea intake	-0.015454	0.00260325	2.90001e-09	447485	rs1156588	G	A
Tea intake	0.0191505	0.00340563	1.89998e-08	447485	rs57462170	A	G
Tea intake	0.0129948	0.0021557	1.7e-09	447485	rs2117137	G	A
Tea intake	-0.0262435	0.00335608	5.30029e-15	447485	rs1481012	G	A
Tea intake	0.0117117	0.0021375	4.30002e-08	447485	rs34619	A	G
Tea intake	-0.0171147	0.00238353	7.00003e-13	447485	rs72797284	G	A
Tea intake	-0.0118039	0.00213302	3.09999e-08	447485	rs7757102	G	A
Tea intake	0.0218943	0.00261129	5.10035e-17	447485	rs2478875	G	A
Tea intake	-0.0719337	0.0125823	1.09999e-08	447485	rs149805207	G	A
Tea intake	0.0405506	0.00219507	3.40017e-76	447485	rs4410790	C	T
Tea intake	0.0230655	0.00236195	1.59993e-22	447485	rs17685	A	G
Tea intake	0.0407321	0.00681204	2.19999e-09	447485	rs141071726	A	G
Tea intake	0.0125013	0.00218542	1.09999e-08	447485	rs9648476	A	G
Tea intake	0.0133969	0.00215659	5.19996e-10	447485	rs713598	G	C
Tea intake	-0.0135837	0.00235432	7.90005e-09	447485	rs13282783	T	C
Tea intake	0.0158824	0.00273191	6.1e-09	447485	rs56348300	G	C
Tea intake	-0.0121906	0.00216898	1.89998e-08	447485	rs10764990	A	G
Tea intake	-0.0128727	0.00211975	1.29999e-09	447485	rs10752269	A	G
Tea intake	0.0129023	0.0022823	1.6e-08	447485	rs2351187	A	G
Tea intake	-0.0146481	0.00260905	2e-08	447485	rs17245213	A	G
Tea intake	0.0150037	0.00219355	7.89951e-12	447485	rs10741694	C	T
Tea intake	-0.0133414	0.00224973	2.99999e-09	447485	rs1453548	A	T
Tea intake	0.0217813	0.00285559	2.39994e-14	447485	rs977474	T	C
Tea intake	-0.0117331	0.00213314	3.79997e-08	447485	rs2783129	G	C
Tea intake	-0.0134812	0.00245655	4.09996e-08	447485	rs17576658	A	G
Tea intake	-0.0119163	0.00216546	3.69999e-08	447485	rs6829	T	C
Tea intake	-0.0149842	0.0027166	3.50002e-08	447485	rs2645929	G	A
Tea intake	-0.0184399	0.00294243	3.69999e-10	447485	rs12591786	T	C
Tea intake	0.0533453	0.00240098	2.30144e-109	447485	rs2472297	T	C
Tea intake	-0.0140923	0.0021433	4.90004e-11	447485	rs9937354	A	G
Tea intake	0.0122457	0.00220122	2.59998e-08	447485	rs9302428	G	C
Tea intake	-0.0119879	0.00218318	4e-08	447485	rs2279844	A	G
Tea intake	0.0151149	0.0022472	1.69981e-11	447485	rs4808193	C	T
Tea intake	-0.0131035	0.00232117	1.7e-08	447485	rs57631352	G	A
Tea intake	0.0174715	0.00263421	3.29989e-11	447485	rs2273447	T	A
Tea intake	0.015068	0.0021746	4.19952e-12	447485	rs4817505	C	T
Tea intake	0.0166007	0.00255257	7.8001e-11	447485	rs132904	C	G
Tea intake	0.0252071	0.00215485	1.29987e-31	447485	rs9624470	A	G
Garlic intake	0.0400314	0.00848311	2.39999e-06	64949	rs2111374	C	T
Garlic intake	0.0924885	0.0200085	3.79997e-06	64949	rs17640594	A	C
Garlic intake	0.0410348	0.00848595	1.29999e-06	64949	rs6835673	G	A
Garlic intake	0.0448587	0.00966569	3.50002e-06	64949	rs60010968	A	T
Garlic intake	-0.0181167	0.00367043	8e-07	64949	rs56317696	A	G
Garlic intake	0.0902589	0.0194093	3.29997e-06	64949	rs149467747	A	G
Garlic intake	-0.0408856	0.0082255	6.69993e-07	64949	rs141575721	A	G
Garlic intake	-0.0332846	0.00726437	4.60002e-06	64949	rs77374784	G	A
Garlic intake	0.0598765	0.0126384	2.19999e-06	64949	rs143374250	A	G
Garlic intake	0.0302547	0.00634671	1.89998e-06	64949	rs72780997	C	A
Garlic intake	-0.0483353	0.0101995	2.1e-06	64949	rs2574953	G	A
Garlic intake	-0.0321944	0.00687773	2.90001e-06	64949	rs11600909	A	G
Garlic intake	0.0414552	0.00812013	3.29997e-07	64949	rs74679312	G	A
Garlic intake	0.0482851	0.0103711	3.2e-06	64949	rs4584661	T	G
Garlic intake	0.0453822	0.00981203	3.69999e-06	64949	rs56269735	C	A
Garlic intake	0.0568411	0.0122868	3.69999e-06	64949	rs138637793	T	A
Garlic intake	0.0679688	0.0136454	6.29999e-07	64949	rs78818759	T	C
Garlic intake	-0.025862	0.00544606	2e-06	64949	rs62081074	A	T
Garlic intake	0.0679682	0.0143176	2.1e-06	64949	rs147518355	C	A
Coffee consumption	4.54	0.17	5.19e-155	375833	rs2472297	T	C
Coffee consumption	3.94	0.15	5.59e-141	375833	rs4410790	C	T
Coffee consumption	1.97	0.16	5.26e-33	375833	rs1057868	T	C
Coffee consumption	2.31	0.22	5.56e-25	375833	rs73073176	C	T
Coffee consumption	1.36	0.15	2.62e-19	375833	rs1260326	C	T
Coffee consumption	1.89	0.22	5.06e-18	375833	rs34060476	G	A
Coffee consumption	1.47	0.18	9.88e-17	375833	rs66723169	A	G
Coffee consumption	1.54	0.19	4.46e-15	375833	rs10865548	G	A
Coffee consumption	4.53	0.63	1.57e-12	375833	rs2330783	G	T
Coffee consumption	1.07	0.16	6.62e-11	375833	rs597045	A	T
Coffee consumption	1.05	0.18	8.06e-09	375833	rs574367	T	G
Coffee consumption	0.82	0.15	3.62e-08	375833	rs1956218	G	A
Age Of Smoking Initiation	-0.0195583	0.00277709	1.83992e-12	257349	rs10200107	A	G
Age Of Smoking Initiation	0.0171402	0.00296581	7.37004e-09	258495	rs3768886	C	G
Age Of Smoking Initiation	0.0209896	0.00289134	3.83001e-13	258249	rs11915747	G	C
Age Of Smoking Initiation	0.0172945	0.00300603	8.60994e-09	260302	rs624833	G	T
Age Of Smoking Initiation	0.0378504	0.00580598	7.00003e-11	252818	rs11780471	A	G
Age Of Smoking Initiation	0.0654532	0.0115346	1.41e-08	221509	rs140485736	A	G
Age Of Smoking Initiation	-0.0170339	0.0030743	3.07999e-08	260875	rs319748	A	G
Smoking initiation	0.0335118	0.0038983	8.12082e-18	632802	rs3001723	A	G
Smoking initiation	-0.0241444	0.00355604	1.13999e-11	632802	rs7555507	T	C
Smoking initiation	0.0260041	0.0043955	3.36001e-09	632802	rs6669839	T	C
Smoking initiation	-0.0222834	0.0035682	4.21998e-10	632802	rs12042107	C	T
Smoking initiation	0.0260573	0.00358602	3.60994e-13	632802	rs2186122	T	A
Smoking initiation	0.0214679	0.00361329	2.80001e-09	632802	rs301805	G	T
Smoking initiation	-0.0329992	0.00533915	6.52004e-10	632802	rs12025237	C	A
Smoking initiation	-0.0205467	0.00370828	2.99999e-08	632802	rs2050586	C	G
Smoking initiation	-0.0248139	0.00447842	3.02998e-08	632802	rs2046850	T	C
Smoking initiation	0.0354486	0.00473279	6.72977e-14	632802	rs6728726	C	T
Smoking initiation	0.0205357	0.00365894	2.03002e-08	632802	rs78411160	C	A
Smoking initiation	0.0224483	0.00405809	3.16002e-08	632802	rs6433897	C	T
Smoking initiation	-0.0305098	0.00373855	3.3597e-16	632802	rs266047	A	G
Smoking initiation	-0.0252122	0.00443619	1.31999e-08	632802	rs4674993	G	A
Smoking initiation	0.0286801	0.00359627	1.50003e-15	632802	rs578584	T	A
Smoking initiation	0.0252442	0.00423093	2.43002e-09	632802	rs35702515	T	G
Smoking initiation	0.0360925	0.0035563	3.56041e-24	632802	rs13030994	A	G
Smoking initiation	0.0276329	0.00358234	1.24997e-14	632802	rs12474587	T	G
Smoking initiation	-0.027201	0.00492533	3.27002e-08	632802	rs2107300	G	C
Smoking initiation	0.0223996	0.0037281	1.88001e-09	632802	rs7585579	G	C
Smoking initiation	0.0239932	0.00356484	1.67996e-11	632802	rs1445649	C	T
Smoking initiation	-0.0313461	0.00368905	1.90985e-17	632802	rs6788098	T	A
Smoking initiation	-0.0233768	0.00375292	4.78002e-10	632802	rs12632110	G	A
Smoking initiation	-0.0270476	0.00457843	3.51002e-09	632802	rs11712680	C	A
Smoking initiation	0.0326217	0.00491232	3.12033e-11	632802	rs1154693	G	A
Smoking initiation	-0.0202716	0.00365268	2.83002e-08	632802	rs66680800	T	G
Smoking initiation	0.0197411	0.00356289	2.97002e-08	632802	rs1869243	C	T
Smoking initiation	0.0240472	0.00414237	6.32004e-09	632802	rs9835772	T	A
Smoking initiation	0.0237181	0.00403803	4.36999e-09	632802	rs962625	G	A
Smoking initiation	-0.025928	0.00429163	1.52999e-09	632802	rs993700	C	T
Smoking initiation	-0.0232512	0.00366263	2.13998e-10	632802	rs13145728	C	G
Smoking initiation	-0.0249918	0.00364155	6.64967e-12	632802	rs10001365	A	G
Smoking initiation	0.0207724	0.00358893	7.19996e-09	632802	rs1160685	G	C
Smoking initiation	-0.0240995	0.00407356	3.24997e-09	632802	rs6893752	G	A
Smoking initiation	-0.0332644	0.00502051	3.41979e-11	632802	rs12186738	T	G
Smoking initiation	0.0246617	0.00415673	2.99999e-09	632802	rs1385108	T	C
Smoking initiation	-0.0278417	0.00371058	6.07995e-14	632802	rs4044321	G	A
Smoking initiation	-0.0275284	0.00356881	1.22011e-14	632802	rs4352629	T	C
Smoking initiation	-0.0328856	0.00528628	5.01996e-10	632802	rs72789632	T	C
Smoking initiation	0.0277307	0.003986	3.46976e-12	632802	rs9401770	A	G
Smoking initiation	-0.0253208	0.00442796	1.07999e-08	632802	rs222449	T	A
Smoking initiation	0.0228121	0.00405809	1.93001e-08	632802	rs3800227	G	A
Smoking initiation	0.0206103	0.00355561	6.62003e-09	632802	rs10498846	T	C
Smoking initiation	-0.0410444	0.00483712	2.16023e-17	632802	rs240963	C	T
Smoking initiation	-0.0290467	0.00480127	1.43999e-09	632802	rs12333760	C	T
Smoking initiation	0.027069	0.00355741	2.74979e-14	632802	rs10233018	G	A
Smoking initiation	-0.0214194	0.00366263	5e-09	632802	rs10279261	A	G
Smoking initiation	-0.0203218	0.00360938	1.75001e-08	632802	rs10260968	A	G
Smoking initiation	-0.024526	0.00404299	1.33999e-09	632802	rs12112638	G	A
Smoking initiation	-0.0247689	0.00355661	3.34965e-12	632802	rs4236259	G	T
Smoking initiation	-0.0232591	0.00373402	4.70002e-10	632802	rs2140114	T	C
Smoking initiation	-0.0220618	0.00373982	3.73999e-09	632802	rs3801289	C	A
Smoking initiation	-0.037618	0.0044613	3.41979e-17	632802	rs1565735	A	T
Smoking initiation	0.0264481	0.00388691	1.03992e-11	632802	rs1899896	T	C
Smoking initiation	-0.0268946	0.00355604	3.90032e-14	632802	rs13261666	T	G
Smoking initiation	0.0202808	0.00363668	2.43002e-08	632802	rs12545053	G	A
Smoking initiation	-0.0229645	0.00402823	1.17999e-08	632802	rs2631024	G	A
Smoking initiation	0.0219314	0.00356244	7.46002e-10	632802	rs4543592	C	T
Smoking initiation	0.0209482	0.00356645	4.15997e-09	632802	rs2378662	A	G
Smoking initiation	-0.0255148	0.00453171	1.81001e-08	632802	rs10114490	A	G
Smoking initiation	-0.0239554	0.00414505	7.35005e-09	632802	rs10905461	C	T
Smoking initiation	-0.0254601	0.00355815	8.26038e-13	632802	rs7921378	C	G
Smoking initiation	0.03937	0.0050491	6.27047e-15	632802	rs12356821	C	G
Smoking initiation	0.0262501	0.00372727	1.83992e-12	632802	rs10159545	G	C
Smoking initiation	-0.0205132	0.00370828	3.21004e-08	632802	rs9423279	G	C
Smoking initiation	0.0437914	0.00363668	2.71019e-33	632802	rs7938812	G	T
Smoking initiation	-0.0317863	0.00457843	3.76964e-12	632802	rs6265	T	C
Smoking initiation	0.0242377	0.00428466	1.55998e-08	632802	rs7929518	G	A
Smoking initiation	-0.0206091	0.00364321	1.54999e-08	632802	rs4523689	G	A
Smoking initiation	-0.0209298	0.00357892	4.84998e-09	632802	rs11057005	G	A
Smoking initiation	-0.0216913	0.00393413	3.57998e-08	632802	rs4759228	C	G
Smoking initiation	-0.0243756	0.00395946	7.31004e-10	632802	rs7969559	G	A
Smoking initiation	0.0285074	0.00492533	7.05992e-09	632802	rs1971318	T	C
Smoking initiation	-0.0255713	0.00433474	3.57998e-09	632802	rs7322872	T	C
Smoking initiation	-0.0211589	0.0035765	3.22998e-09	632802	rs3904512	A	G
Smoking initiation	-0.0195522	0.00355789	3.81997e-08	632802	rs9540729	T	A
Smoking initiation	-0.0249903	0.00454745	3.98997e-08	632802	rs76214862	C	A
Smoking initiation	-0.0292051	0.00452262	1.06001e-10	632802	rs12441907	A	C
Smoking initiation	0.0294151	0.00359095	2.63998e-16	632802	rs1435741	A	G
Smoking initiation	-0.0204704	0.00365894	2.26001e-08	632802	rs4785836	C	T
Smoking initiation	-0.0247672	0.0041686	2.77e-09	632802	rs7197072	T	C
Smoking initiation	-0.0216231	0.00358893	1.67001e-09	632802	rs1050847	T	C
Smoking initiation	-0.0238668	0.00436473	4.54004e-08	632802	rs4781977	C	T
Smoking initiation	-0.0201721	0.00360561	2.22998e-08	632802	rs11078713	G	A
Smoking initiation	-0.0207099	0.00365532	1.43001e-08	632802	rs7224742	T	C
Smoking initiation	0.0201357	0.00361066	2.43002e-08	632802	rs11658881	G	A
Smoking initiation	-0.0206935	0.00358602	7.97003e-09	632802	rs6508144	G	C
Smoking initiation	-0.0247725	0.00409477	1.43001e-09	632802	rs11872397	A	G
Smoking initiation	-0.0268885	0.00483712	2.74998e-08	632802	rs72896886	C	G
Smoking initiation	-0.0495575	0.00825958	1.93999e-09	632802	rs76608582	A	C
Smoking initiation	0.0225548	0.0038234	3.64998e-09	632802	rs1555445	T	A
Smoking initiation	0.0292897	0.00526909	2.76001e-08	632802	rs117143374	C	T
Smoking initiation	-0.019984	0.00366078	4.84998e-08	632802	rs134529	C	T
Cigarettes smoked per day	-0.0652518	0.00924651	1.71002e-12	225752	rs2072659	G	C
Cigarettes smoked per day	0.0336406	0.00590094	1.22e-08	260706	rs2084533	T	C
Cigarettes smoked per day	-0.0349579	0.0058102	1.81999e-09	261833	rs7431710	A	G
Cigarettes smoked per day	0.0304766	0.00557353	4.49997e-08	262450	rs787362	A	T
Cigarettes smoked per day	0.036064	0.00615782	4.67003e-09	250822	rs11725618	C	T
Cigarettes smoked per day	-0.0308507	0.00553204	2.47999e-08	257120	rs806798	C	T
Cigarettes smoked per day	-0.0492503	0.0057525	1.10002e-17	262746	rs215600	A	G
Cigarettes smoked per day	0.0554895	0.00876271	2.44e-10	255628	rs73229090	A	C
Cigarettes smoked per day	-0.0408927	0.00619302	3.97009e-11	261674	rs790564	C	A
Cigarettes smoked per day	0.0669394	0.00650172	8.99912e-25	258370	rs58379124	C	T
Cigarettes smoked per day	-0.0578394	0.00704521	2.22024e-16	256134	rs3025383	C	T
Cigarettes smoked per day	0.0389511	0.00596781	6.62979e-11	258295	rs7951365	C	T
Cigarettes smoked per day	0.0598763	0.0105682	1.45001e-08	258399	rs75494138	T	C
Cigarettes smoked per day	-0.0329314	0.00555848	3.14e-09	258763	rs7928017	A	C
Cigarettes smoked per day	-0.0367137	0.00641049	1.03001e-08	214251	rs632811	G	A
Cigarettes smoked per day	0.182567	0.00588925	1e-200	255729	rs8034191	C	T
Cigarettes smoked per day	-0.0336223	0.00553496	1.26999e-09	254249	rs4785587	A	G
Cigarettes smoked per day	-0.0318201	0.00556452	1.06999e-08	259482	rs1579233	G	A
Cigarettes smoked per day	-0.0390041	0.00701668	2.67997e-08	250059	rs895330	G	C
Cigarettes smoked per day	0.107205	0.00560367	1.10002e-81	243952	rs56113850	C	T
Cigarettes smoked per day	-0.146992	0.0166972	1.33015e-18	251880	rs34406232	A	C
Cigarettes smoked per day	0.0680938	0.00779553	2.47002e-18	252983	rs2273500	C	T
Cigarettes smoked per day	0.0334848	0.00563586	2.76001e-09	257430	rs2424888	A	G
Alcoholic drinks per week	-0.0135848	0.0023684	9.78003e-09	532042	rs28680958	A	G
Alcoholic drinks per week	0.023812	0.00198433	3.32966e-33	532340	rs1260326	C	T
Alcoholic drinks per week	-0.0129688	0.00208202	4.71998e-10	532202	rs6739804	C	T
Alcoholic drinks per week	-0.0327862	0.00567307	7.58997e-09	474779	rs75120545	T	C
Alcoholic drinks per week	-0.0125899	0.00201085	3.83001e-10	511751	rs71404478	T	C
Alcoholic drinks per week	0.0150848	0.00196055	1.40994e-14	531073	rs494904	C	T
Alcoholic drinks per week	0.0132042	0.00224155	3.89996e-09	530478	rs9835772	T	A
Alcoholic drinks per week	-0.0167274	0.00219076	2.23975e-14	530009	rs28732378	G	A
Alcoholic drinks per week	0.018083	0.0029068	4.82003e-10	533501	rs16854020	A	G
Alcoholic drinks per week	0.0276538	0.00307075	2.18022e-19	534076	rs78234152	A	G
Alcoholic drinks per week	-0.0119016	0.00202921	4.49997e-09	536700	rs331939	A	G
Alcoholic drinks per week	0.188115	0.00617852	1e-200	514602	rs1229984	C	T
Alcoholic drinks per week	-0.0364548	0.00391286	1.22999e-20	528164	rs13107325	T	C
Alcoholic drinks per week	0.0283339	0.00197411	1.10002e-46	525616	rs28712821	A	G
Alcoholic drinks per week	0.0127314	0.0022684	1.98002e-08	529669	rs55872084	T	G
Alcoholic drinks per week	0.0127063	0.00193545	5.19996e-11	509646	rs6969458	A	G
Alcoholic drinks per week	-0.0105546	0.00193346	4.79999e-08	534249	rs2299409	A	G
Alcoholic drinks per week	-0.0160517	0.00249471	1.24e-10	535056	rs10085696	G	A
Alcoholic drinks per week	0.0112989	0.00195507	7.59994e-09	523035	rs28601761	G	C
Alcoholic drinks per week	0.0124767	0.002216	1.79999e-08	515956	rs55932213	G	A
Alcoholic drinks per week	0.0147908	0.00208756	1.36994e-12	531063	rs4309187	C	A
Alcoholic drinks per week	0.0131418	0.00214605	8.96004e-10	533884	rs17542254	G	A
Alcoholic drinks per week	-0.0137683	0.00250539	3.97e-08	532726	rs2049045	C	G
Alcoholic drinks per week	-0.0145643	0.00207008	2.03002e-12	529379	rs4752999	T	C
Alcoholic drinks per week	-0.010827	0.00198336	4.79005e-08	535067	rs1387766	A	G
Alcoholic drinks per week	-0.0476809	0.00713966	2.39001e-11	528430	rs28929474	T	C
Alcoholic drinks per week	-0.0121885	0.00205146	2.78003e-09	533853	rs962961	T	C
Alcoholic drinks per week	-0.0150051	0.00244381	8.35007e-10	515422	rs11860773	C	T
Alcoholic drinks per week	-0.0136118	0.00195858	3.62994e-12	531637	rs153106	C	T
Alcoholic drinks per week	0.014005	0.00214072	5.94019e-11	516946	rs13332432	G	C
Alcoholic drinks per week	0.0188085	0.00315231	2.38002e-09	529527	rs79616692	C	G
Alcoholic drinks per week	-0.0210081	0.00238944	1.46994e-18	514949	rs76640332	A	G
Alcoholic drinks per week	0.0110694	0.00195072	1.38998e-08	518183	rs34121753	G	A
Alcoholic drinks per week	0.0150976	0.00193147	5.49035e-15	531996	rs676388	C	T
Alcoholic drinks per week	0.0108994	0.00198336	3.80996e-08	520623	rs6106989	A	G
Types of physical activity in last 4 weeks: Other exercises (eg: swimming, cycling, keep fit, bowling)	-0.00724966	0.00127281	1.2e-08	460376	rs72948529	C	A
Types of physical activity in last 4 weeks: Other exercises (eg: swimming, cycling, keep fit, bowling)	0.00735296	0.00121937	1.6e-09	460376	rs13022707	A	C
Types of physical activity in last 4 weeks: Other exercises (eg: swimming, cycling, keep fit, bowling)	-0.00751686	0.00104884	7.70016e-13	460376	rs7615206	C	T
Types of physical activity in last 4 weeks: Other exercises (eg: swimming, cycling, keep fit, bowling)	0.00725182	0.00121051	2.1e-09	460376	rs9835772	T	A
Types of physical activity in last 4 weeks: Other exercises (eg: swimming, cycling, keep fit, bowling)	0.00839758	0.00107438	5.40008e-15	460376	rs1691471	T	C
Types of physical activity in last 4 weeks: Other exercises (eg: swimming, cycling, keep fit, bowling)	0.00615958	0.00109208	1.7e-08	460376	rs12507369	C	A
Types of physical activity in last 4 weeks: Other exercises (eg: swimming, cycling, keep fit, bowling)	0.0102942	0.00177328	6.4e-09	460376	rs72838260	C	T
Types of physical activity in last 4 weeks: Other exercises (eg: swimming, cycling, keep fit, bowling)	0.00848166	0.00134633	2.99999e-10	460376	rs55773130	C	T
Types of physical activity in last 4 weeks: Other exercises (eg: swimming, cycling, keep fit, bowling)	0.00764031	0.0013059	4.90004e-09	460376	rs11989077	A	G
Types of physical activity in last 4 weeks: Other exercises (eg: swimming, cycling, keep fit, bowling)	0.00585846	0.00104305	1.89998e-08	460376	rs11774212	T	C
Types of physical activity in last 4 weeks: Other exercises (eg: swimming, cycling, keep fit, bowling)	-0.00637415	0.00104405	1e-09	460376	rs551243	C	G
Types of physical activity in last 4 weeks: Other exercises (eg: swimming, cycling, keep fit, bowling)	-0.00660895	0.00109897	1.79999e-09	460376	rs10135971	A	G
Types of physical activity in last 4 weeks: Other exercises (eg: swimming, cycling, keep fit, bowling)	0.00686145	0.00124619	3.69999e-08	460376	rs62062137	A	G
Types of physical activity in last 4 weeks: Other exercises (eg: swimming, cycling, keep fit, bowling)	-0.0086229	0.00118606	3.59998e-13	460376	rs169413	A	G
Types of physical activity in last 4 weeks: Other exercises (eg: swimming, cycling, keep fit, bowling)	-0.00745014	0.0013437	2.90001e-08	460376	rs12973258	C	T
Types of physical activity in last 4 weeks: Heavy DIY (eg: weeding, lawn mowing, carpentry, digging)	0.00719391	0.0012434	7.19996e-09	460376	rs79313673	C	T
Types of physical activity in last 4 weeks: Heavy DIY (eg: weeding, lawn mowing, carpentry, digging)	-0.00599875	0.00105858	1.5e-08	460376	rs11124954	G	C
Types of physical activity in last 4 weeks: Heavy DIY (eg: weeding, lawn mowing, carpentry, digging)	0.00571317	0.00100832	1.5e-08	460376	rs10200379	A	C
Types of physical activity in last 4 weeks: Heavy DIY (eg: weeding, lawn mowing, carpentry, digging)	-0.00602002	0.00105244	1.09999e-08	460376	rs2529676	C	A
Types of physical activity in last 4 weeks: Heavy DIY (eg: weeding, lawn mowing, carpentry, digging)	0.00575294	0.00103958	3.09999e-08	460376	rs1288124	T	C
Types of physical activity in last 4 weeks: Heavy DIY (eg: weeding, lawn mowing, carpentry, digging)	0.00635251	0.00113377	2.1e-08	460376	rs292026	A	G
Types of physical activity in last 4 weeks: Heavy DIY (eg: weeding, lawn mowing, carpentry, digging)	-0.00860434	0.0011968	6.4998e-13	460376	rs12203592	T	C
Types of physical activity in last 4 weeks: Heavy DIY (eg: weeding, lawn mowing, carpentry, digging)	-0.00654883	0.00113959	9.09997e-09	460376	rs2079070	G	C
Types of physical activity in last 4 weeks: Heavy DIY (eg: weeding, lawn mowing, carpentry, digging)	-0.00702148	0.00114399	8.40001e-10	460376	rs11984231	A	G
Types of physical activity in last 4 weeks: Heavy DIY (eg: weeding, lawn mowing, carpentry, digging)	-0.00775277	0.00137998	1.89998e-08	460376	rs17157586	C	T
Types of physical activity in last 4 weeks: Heavy DIY (eg: weeding, lawn mowing, carpentry, digging)	0.0073699	0.00124764	3.50002e-09	460376	rs35683183	A	G
Types of physical activity in last 4 weeks: Heavy DIY (eg: weeding, lawn mowing, carpentry, digging)	0.00686211	0.00107975	2.1e-10	460376	rs62523388	A	C
Types of physical activity in last 4 weeks: Heavy DIY (eg: weeding, lawn mowing, carpentry, digging)	0.00588548	0.00101247	6.1e-09	460376	rs6481128	A	G
Types of physical activity in last 4 weeks: Heavy DIY (eg: weeding, lawn mowing, carpentry, digging)	0.00595191	0.00105047	1.5e-08	460376	rs2661990	C	A
Types of physical activity in last 4 weeks: Heavy DIY (eg: weeding, lawn mowing, carpentry, digging)	0.00731871	0.00110154	3.10027e-11	460376	rs674094	C	A
Types of physical activity in last 4 weeks: Heavy DIY (eg: weeding, lawn mowing, carpentry, digging)	0.0123265	0.00221866	2.80001e-08	460376	rs11116540	A	G
Types of physical activity in last 4 weeks: Heavy DIY (eg: weeding, lawn mowing, carpentry, digging)	0.0057882	0.00103307	2.1e-08	460376	rs11076320	A	C
Types of physical activity in last 4 weeks: Heavy DIY (eg: weeding, lawn mowing, carpentry, digging)	0.00735552	0.00125146	4.20001e-09	460376	rs19573	A	C
Types of physical activity in last 4 weeks: Light DIY (eg: pruning, watering the lawn)	0.00621577	0.00110205	1.7e-08	460376	rs3791034	G	A
Types of physical activity in last 4 weeks: Light DIY (eg: pruning, watering the lawn)	-0.00982071	0.00151989	1e-10	460376	rs6751655	G	A
Types of physical activity in last 4 weeks: Light DIY (eg: pruning, watering the lawn)	0.00591735	0.00108235	4.60002e-08	460376	rs13413953	G	T
Types of physical activity in last 4 weeks: Light DIY (eg: pruning, watering the lawn)	0.00823879	0.0013679	1.7e-09	460376	rs4848265	C	G
Types of physical activity in last 4 weeks: Light DIY (eg: pruning, watering the lawn)	-0.0060985	0.00109454	2.5e-08	460376	rs34713525	A	G
Types of physical activity in last 4 weeks: Light DIY (eg: pruning, watering the lawn)	0.00614417	0.00110655	2.80001e-08	460376	rs2515938	T	C
Types of physical activity in last 4 weeks: Light DIY (eg: pruning, watering the lawn)	-0.00675971	0.00122276	3.2e-08	460376	rs3096697	A	G
Types of physical activity in last 4 weeks: Light DIY (eg: pruning, watering the lawn)	-0.00653414	0.00119729	4.79999e-08	460376	rs2529287	T	C
Types of physical activity in last 4 weeks: Light DIY (eg: pruning, watering the lawn)	-0.010819	0.00117386	3.10027e-20	460376	rs10225528	G	C
Types of physical activity in last 4 weeks: Light DIY (eg: pruning, watering the lawn)	-0.0212261	0.0036634	6.90001e-09	460376	rs28522006	G	A
Types of physical activity in last 4 weeks: Light DIY (eg: pruning, watering the lawn)	-0.0094116	0.00105642	5.19996e-19	460376	rs35626515	A	C
Types of physical activity in last 4 weeks: Light DIY (eg: pruning, watering the lawn)	0.00630503	0.00111098	1.40001e-08	460376	rs62084749	T	C
Types of physical activity in last 4 weeks: Light DIY (eg: pruning, watering the lawn)	-0.00628235	0.00113798	3.40001e-08	460376	rs2120270	G	A
