# Supplementary material for: Univariable and multivariable mendelian randomization study revealed the modifiable risk factors of urolithiasis
Source: PLoS One. 2023 Aug 25;18(8):e0290389. doi: 10.1371/journal.pone.0290389 (PMC10456171; doi:10.1371/journal.pone.0290389)
Supplement: S3 Table — (XLSX) [file pone.0290389.s003.xlsx]

## Sheet: Table S3.MR-FINN
Table S3.MR results of exposures on urolithiasis from the finngen.
Exposure	Outcome	MR_Method	N_SNP	b	Se	P	OR	OR_LCI	OR_UCI	Heterogeneity_Q	Heterogeneity_Q_df	Heterogeneity_Q_pval	Pleiotropy_Egger_Intercept	Pleiotropy_Se	Pleiotropy_P
Estradiol levels_UKB	Urolithiasis	Inverse variance weighted	14	-1.72253	0.732993	0.0187735	0.178613	0.0424597	0.751363	10.793	13	0.628153	-	-	-
Estradiol levels_UKB	Urolithiasis	MR Egger	14	-1.53647	1.86823	0.426877	0.215139	0.00552652	8.37501	10.7813	12	0.547749	-0.00202103	0.018666	0.915568
Estradiol levels_UKB	Urolithiasis	Weighted median	14	-1.50442	0.998194	0.131774	0.222146	0.0314021	1.57151	-	-	-	-	-	-
Sex hormone-binding globulin levels_UKB	Urolithiasis	Inverse variance weighted	332	-0.344937	0.12409	0.00544037	0.708265	0.555351	0.903282	443.709	331	3.87892e-05	-	-	-
Sex hormone-binding globulin levels_UKB	Urolithiasis	MR Egger	332	-0.0348946	0.213235	0.870111	0.965707	0.635823	1.46674	439.712	330	5.66214e-05	-0.00477135	0.00275077	0.0837518
Sex hormone-binding globulin levels_UKB	Urolithiasis	Weighted median	332	-0.0433763	0.191793	0.821075	0.957551	0.657514	1.3945	-	-	-	-	-	-
Total testosterone levels_UKB	Urolithiasis	Inverse variance weighted	154	0.00830029	0.168474	0.960706	1.00833	0.724765	1.40285	230.991	152	3.77193e-05	-	-	-
Total testosterone levels_UKB	Urolithiasis	MR Egger	154	0.132397	0.30758	0.667481	1.14156	0.624715	2.08601	231.345	153	4.41841e-05	-0.00216892	0.00449279	0.629964
Total testosterone levels_UKB	Urolithiasis	Weighted median	154	0.122672	0.255131	0.630644	1.13051	0.685653	1.86401	-	-	-	-	-	-
Parathyroid hormone	Urolithiasis	Inverse variance weighted	14	-0.160474	0.104053	0.123016	0.85174	0.694601	1.04443	61.9985	13	2.30078e-08	-	-	-
Parathyroid hormone	Urolithiasis	MR Egger	14	0.0450483	0.310605	0.887092	1.04608	0.569079	1.9229	59.539	12	2.73882e-08	-0.0386169	0.0548488	0.494832
Parathyroid hormone	Urolithiasis	Weighted median	14	-0.0764629	0.0757096	0.312519	0.926387	0.798633	1.07458	-	-	-	-	-	-
C-Reactive protein level	Urolithiasis	Inverse variance weighted	54	-0.0684312	0.067725	0.31229	0.933858	0.817772	1.06642	87.6303	53	0.00194621	-	-	-
C-Reactive protein level	Urolithiasis	MR Egger	54	-0.117872	0.0992363	0.240314	0.88881	0.731707	1.07964	86.8474	52	0.0017402	0.00405124	0.00591727	0.496607
C-Reactive protein level	Urolithiasis	Weighted median	54	-0.0263995	0.081654	0.746461	0.973946	0.829907	1.14298	-	-	-	-	-	-
Interleukin-6 levels	Urolithiasis	Inverse variance weighted	11	0.11385	0.0779676	0.14423	1.12058	0.961783	1.3056	5.46745	10	0.857848	-	-	-
Interleukin-6 levels	Urolithiasis	MR Egger	11	0.373038	0.156336	0.0408157	1.45214	1.06889	1.9728	1.8089	9	0.994142	-0.0311993	0.0163113	0.0880752
Interleukin-6 levels	Urolithiasis	Weighted median	11	0.156484	0.100028	0.117722	1.16939	0.961202	1.42268	-	-	-	-	-	-
Interleukin-18 levels	Urolithiasis	Inverse variance weighted	7	-0.128259	0.0974363	0.188062	0.879626	0.726705	1.06472	13.0922	6	0.0415956	-	-	-
Interleukin-18 levels	Urolithiasis	MR Egger	7	-0.197144	0.23688	0.443187	0.821072	0.516113	1.30622	12.8215	5	0.0251103	0.0105323	0.0324181	0.758417
Interleukin-18 levels	Urolithiasis	Weighted median	7	-0.127543	0.114506	0.265345	0.880256	0.703298	1.10174	-	-	-	-	-	-
Interleukin-27 levels	Urolithiasis	Inverse variance weighted	11	0.00764618	0.056832	0.892976	1.00768	0.934627	1.12641	7.68629	10	0.659449	-	-	-
Interleukin-27 levels	Urolithiasis	MR Egger	11	0.101494	0.173611	0.573172	1.10682	0.787586	1.55546	7.35901	9	0.599796	-0.0124469	0.021757	0.581269
Interleukin-27 levels	Urolithiasis	Weighted median	11	-0.0676075	0.0759991	0.37369	0.934627	0.80528	1.08475	-	-	-	-	-	-
Interleukin-8 levels	Urolithiasis	Inverse variance weighted	14	-0.017763	0.11824	0.880584	0.982394	0.77918	1.23861	18.4688	13	0.140517	-	-	-
Interleukin-8 levels	Urolithiasis	MR Egger	14	-0.434181	0.230574	0.0841545	0.647795	0.412258	1.0179	13.7329	12	0.318089	0.0413718	0.0203374	0.0646398
Interleukin-8 levels	Urolithiasis	Weighted median	14	-0.11262	0.148163	0.447189	0.89349	0.668299	1.19456	-	-	-	-	-	-
Pro-interleukin-16 levels	Urolithiasis	Inverse variance weighted	7	-0.0773469	0.0521657	0.13815	0.925569	0.835611	1.02521	2.02181	6	0.917682	-	-	-
Pro-interleukin-16 levels	Urolithiasis	MR Egger	7	-0.0722572	0.0623305	0.298699	0.930292	0.823308	1.05118	1.99955	5	0.849208	-0.00277504	0.0186006	0.887234
Pro-interleukin-16 levels	Urolithiasis	Weighted median	7	-0.0751401	0.0602947	0.212686	0.927614	0.82422	1.04398	-	-	-	-	-	-
Interleukin-1-receptor antagonist levels	Urolithiasis	Inverse variance weighted	4	0.0395808	0.106216	0.709413	1.04038	0.844845	1.28116	6.94964	3	0.0735203	-	-	-
Interleukin-1-receptor antagonist levels	Urolithiasis	MR Egger	4	0.166074	0.312433	0.648168	1.18066	0.639995	2.17808	6.33319	2	0.0421468	-0.0227056	0.0514614	0.702171
Interleukin-1-receptor antagonist levels	Urolithiasis	Weighted median	4	0.0537875	0.0856933	0.530217	1.05526	0.892105	1.24825	-	-	-	-	-	-
Tea intakes_UKB	Urolithiasis	Inverse variance weighted	39	-0.59716	0.238211	0.0121812	0.550373	0.345054	0.877862	54.632	38	0.0393423	-	-	-
Tea intakes_UKB	Urolithiasis	MR Egger	39	-0.682852	0.527415	0.203441	0.505174	0.179679	1.42032	54.5828	37	0.0312327	0.00184038	0.0100721	0.856015
Tea intakes_UKB	Urolithiasis	Weighted median	39	-0.458442	0.298991	0.125202	0.632268	0.35188	1.13608	-	-	-	-	-	-
Garlic intake_UKB	Urolithiasis	Inverse variance weighted	19	-0.00895073	0.370004	0.9807	0.991089	0.479909	2.04676	36.5524	18	0.00599056	-	-	-
Garlic intake_UKB	Urolithiasis	MR Egger	19	1.40889	0.821469	0.104497	4.09143	0.817761	20.4703	30.1351	17	0.0253871	-0.0623384	0.0327637	0.0741615
Garlic intake_UKB	Urolithiasis	Weighted median	19	0.165946	0.395107	0.674484	1.18051	0.544186	2.56089	-	-	-	-	-	-
Coffee consumption	Urolithiasis	Inverse variance weighted		-0.00718395	0.00431953	0.0962857	0.992842	0.984472	1.00128	18.9497	10	0.0409058	-	-	-
Coffee consumption	Urolithiasis	MR Egger		-0.00333517	0.00858191	0.706585	0.99667	0.980046	1.01358	18.3845	9	0.0309656	-0.0108314	0.0205913	0.61159
Coffee consumption	Urolithiasis	Weighted median		-0.00667231	0.00392662	0.0892721	0.99335	0.985734	1.00102	-	-	-	-	-	-
Age of smoking initiation_GSCAN	Urolithiasis	Inverse variance weighted	6	0.0879902	0.537497	0.869965	1.09198	0.380792	3.13141	6.48976	5	0.261435	-	-	-
Age of smoking initiation_GSCAN	Urolithiasis	MR Egger	6	2.39347	1.4141	0.165791	10.9515	0.685121	175.056	3.49878	4	0.478065	-0.0536661	0.031038	0.158785
Age of smoking initiation_GSCAN	Urolithiasis	Weighted median	6	-0.0183734	-0.0183734	0.978197	0.981794	0.262883	3.66672	-	-	-	-	-	-
Smoking initiation_GSCAN	Urolithiasis	Inverse variance weighted	83	-0.0260078	0.100711	0.796221	0.974328	0.799794	1.18695	88.7509	82	0.286008	-	-	-
Smoking initiation_GSCAN	Urolithiasis	MR Egger	83	-0.831448	0.499264	0.0997065	0.435418	0.163653	1.15848	85.877	81	0.334364	0.0213506	0.012968	0.103556
Smoking initiation_GSCAN	Urolithiasis	Weighted median	83	0.0712573	0.142317	0.616586	1.07386	0.812464	1.41935	-	-	-	-	-	-
Cigarettes smoked per day_GSCAN	Urolithiasis	Inverse variance weighted	22	0.134043	0.0804857	0.0958271	1.14344	0.97657	1.33883	22.7037	21	0.359976	-	-	-
Cigarettes smoked per day_GSCAN	Urolithiasis	MR Egger	22	0.164557	0.144201	0.267282	1.17887	0.888628	1.56391	22.6286	20	0.307399	-0.00247051	0.00958484	0.799232
Cigarettes smoked per day_GSCAN	Urolithiasis	Weighted median	22	0.146847	0.105482	0.163876	1.15818	0.941861	1.42417	-	-	-	-	-	-
Alcoholic drinks per week_GSCAN	Urolithiasis	Inverse variance weighted	33	-0.20146	0.312464	0.519092	0.817536	0.443131	1.50828	48.3196	32	0.0321399	-	-	-
Alcoholic drinks per week_GSCAN	Urolithiasis	MR Egger	33	-0.692961	0.706829	0.334489	0.500093	0.125137	1.99856	47.3979	31	0.0300299	0.00940122	0.0121086	0.0121086
Alcoholic drinks per week_GSCAN	Urolithiasis	Weighted median	33	-0.692961	0.409376	0.272796	0.638304	0.286128	1.42395	-	-	-	-	-	-
Types of physical activity in last 4 weeks: Other exercises_UKB	Urolithiasis	Inverse variance weighted	13	-2.91937	0.973101	0.00269922	0.0539679	0.00801337	0.363459	14.0438	12	0.337394	-	-	-
Types of physical activity in last 4 weeks: Other exercises_UKB	Urolithiasis	MR Egger	13	5.19631	6.69192	0.453825	180.604	0.000363452	89744230	12.3573	11	0.337394	-0.0608911	0.0496967	0.246067
Types of physical activity in last 4 weeks: Other exercises_UKB	Urolithiasis	Weighted median	13	-2.57996	1.25408	0.0396623	0.0757773	0.00648699	0.885186	-	-	-	-	-	-
Types of physical activity in last 4 weeks: Heavy DIY _UKB	Urolithiasis	Inverse variance weighted	17	-1.45899	1.05376	0.166186	0.23247	0.0294707	1.83377	22.6285	16	0.116922	-	-	-
Types of physical activity in last 4 weeks: Heavy DIY _UKB	Urolithiasis	MR Egger	17	1.27212	6.74867	0.853012	3.56841	6.42524e-06	1981806	22.6285	15	0.0923516	-0.018697	0.045603	0.687605
Types of physical activity in last 4 weeks: Heavy DIY_UKB	Urolithiasis	Weighted median	17	-0.875794	1.21212	0.469969	0.416531	0.0387139	4.48154	-	-	-	-	-	-
Types of physical activity in last 4 weeks: Light DIY _UKB	Urolithiasis	Inverse variance weighted	11	0.356094	1.2052	0.767639	1.42774	0.134513	15.1543	14.879	10	0.136534	-	-	-
Types of physical activity in last 4 weeks: Light DIY _UKB	Urolithiasis	MR Egger	11	-2.76214	4.86416	0.58402	0.0631567	4.57052e-06	872.715	14.1862	9	0.115854	0.0246496	0.0371797	0.523956
Types of physical activity in last 4 weeks: Light DIY_UKB	Urolithiasis	Weighted median	11	-0.986456	1.40568	0.482827	0.372896	0.0237162	5.86313	-	-	-	-	-	-
