# Supplementary material for: Univariable and multivariable mendelian randomization study revealed the modifiable risk factors of urolithiasis
Source: PLoS One. 2023 Aug 25;18(8):e0290389. doi: 10.1371/journal.pone.0290389 (PMC10456171; doi:10.1371/journal.pone.0290389)
Supplement: S4 Table — (XLSX) [file pone.0290389.s004.xlsx]

## Sheet: Table S4.MR-UKBB
Table S4.MR results of exposures on Kidney stone/ureter stone/bladder stone from the UK Biobank.
Exposure	Outcome	MR_Method	N_SNP	b	Se	P	OR	OR_LCI	OR_UCI	Heterogeneity_Q	Heterogeneity_Q_df	Heterogeneity_Q_pval	Pleiotropy_Egger_Intercept	Pleiotropy_Se	Pleiotropy_P
Parathyroid hormone	Kidney stone/ureter stone/bladder stone	Inverse variance weighted	9	-0.00113839	0.000714565	0.111133	0.998862	0.997464	1.00026	16.1797	8	0.0398795	-	-	-
Parathyroid hormone	Kidney stone/ureter stone/bladder stone	MR Egger	9	0.00289791	0.00627223	0.658081	1.0029	0.990648	1.01531	15.2638	7	0.0327621	-0.000605802	0.000934778	0.537609
Parathyroid hormone	Kidney stone/ureter stone/bladder stone	Weighted median	9	0.000142779	0.000735212	0.846018	1.00014	0.998641	1.00165	-	-	-	-	-	-
C-Reactive protein level_meta	Kidney stone/ureter stone/bladder stone	Inverse variance weighted	51	0.000480199	0.00065114	0.460834	1.00048	0.999204	1.00176	86.3155	50	0.00108436	-	-	-
C-Reactive protein level_meta	Kidney stone/ureter stone/bladder stone	MR Egger	51	0.000697681	0.000965183	0.473209	1.0007	0.998807	1.00259	86.1491	49	0.000827044	-1.66841e-05	5.42333e-05	0.759664
C-Reactive protein level_meta	Kidney stone/ureter stone/bladder stone	Weighted median	51	0.000585436	0.000770468	0.447347	1.00059	0.999076	1.0021	-	-	-	-	-	-
Interleukin-6 levels	Kidney stone/ureter stone/bladder stone	Inverse variance weighted	8	-2.99352e-05	0.00127594	0.981282	0.99997	0.997472	1.00247	19.239	7	0.00747076	-	-	-
Interleukin-6 levels	Kidney stone/ureter stone/bladder stone	MR Egger	8	0.00296824	0.00302301	0.364075	1.00297	0.997047	1.00893	16.0547	6	0.0134634	-0.000304645	0.000279262	0.31718
Interleukin-6 levels	Kidney stone/ureter stone/bladder stone	Weighted median	8	0.000460953	0.00103364	0.655634	1.00046	0.998436	1.00249	-	-	-	-	-	-
Interleukin-18 levels	Kidney stone/ureter stone/bladder stone	Inverse variance weighted	7	0.000367415	0.000609898	0.546894	1.00037	0.999172	1.00156	7.99068	6	0.238787	-	-	-
Interleukin-18 levels	Kidney stone/ureter stone/bladder stone	MR Egger	7	0.000377162	0.00144931	0.805059	1.00038	0.99754	0.99754	7.99059	5	0.156755	-1.66056e-06	0.000219111	0.994246
Interleukin-18 levels	Kidney stone/ureter stone/bladder stone	Weighted median	7	0.0004931	0.000734956	0.502268	1.00049	0.999053	1.00194	-	-	-	-	-	-
Interleukin-27 levels	Kidney stone/ureter stone/bladder stone	Inverse variance weighted	12	1.01548e-05	0.000380945	0.978734	1.00001	0.999264	1.00076	14.5889	11	0.202103	-	-	-
Interleukin-27 levels	Kidney stone/ureter stone/bladder stone	MR Egger	12	0.000258533	0.000716575	0.725761	1.00026	0.998855	1.00166	14.3407	10	0.158009	-5.1986e-05	0.00012498	0.686229
Interleukin-27 levels	Kidney stone/ureter stone/bladder stone	Weighted median	12	4.47511e-05	0.000410128	0.913111	1.00005	0.999241	1.00085	-	-	-	-	-	-
Interleukin-8 levels	Kidney stone/ureter stone/bladder stone	Inverse variance weighted	5	-0.000711717	0.00148587	0.631945	0.999289	0.996382	1.0022	2.83727	4	0.585416	-	-	-
Interleukin-8 levels	Kidney stone/ureter stone/bladder stone	MR Egger	5	-0.00752838	0.00148587	0.406562	0.9925	0.977409	1.00782	2.04836	3	0.562429	0.000452761	0.000509748	0.439857
Interleukin-8 levels	Kidney stone/ureter stone/bladder stone	Weighted median	5	-0.00163464	0.00187861	0.384228	0.998367	0.994697	1.00205	-	-	-	-	-	-
Pro-interleukin-16 levels	Kidney stone/ureter stone/bladder stone	Inverse variance weighted	3	-0.0011076	0.00133969	0.408372	0.998893	0.996274	1.00152	1.88014	2	0.390601	-	-	-
Pro-interleukin-16 levels	Kidney stone/ureter stone/bladder stone	MR Egger	3	-0.00522963	0.00547591	0.514642	0.994784	0.984164	1.00552	1.16833	1	0.279744	0.000386159	0.00049473	0.578071
Pro-interleukin-16 levels	Kidney stone/ureter stone/bladder stone	Weighted median	3	-0.00171888	0.00159352	0.280737	0.998283	0.99517	1.00141	-	-	-	-	-	-
Interleukin-1-receptor antagonist levels	Kidney stone/ureter stone/bladder stone	Inverse variance weighted	4	6.0484e-05	0.000685945	0.929737	1.00006	0.998717	1.00141	3.9747	3	0.264209	-	-	-
Interleukin-1-receptor antagonist levels	Kidney stone/ureter stone/bladder stone	MR Egger	4	0.000299342	0.00218516	0.903585	1.0003	0.996024	1.00459	3.94706	2	0.138965	-4.29126e-05	0.000362624	0.916613
Interleukin-1-receptor antagonist levels	Kidney stone/ureter stone/bladder stone	Weighted median	4	0.000219534	0.000737809	0.766047	1.00022	0.998774	1.00167	-	-	-	-	-	-
Coffee consumption	Kidney stone/ureter stone/bladder stone	Inverse variance weighted		-7.18442e-05	3.16603e-05	0.0232551	0.999928	0.999866	0.99999	11.6087	9	0.23628	-	-	-
Coffee consumption	Kidney stone/ureter stone/bladder stone	MR Egger		-7.72031e-05	6.43673e-05	0.264682	0.999923	0.999797	1.00005	11.5949	8	0.170215	1.51368e-05	0.000155141	0.924676
Coffee consumption	Kidney stone/ureter stone/bladder stone	Weighted median		-7.29606e-05	3.59756e-05	0.0425544	0.999927	0.999857	0.999998	-	-	-	-	-	-
Age of smoking initiation_GSCAN	Kidney stone/ureter stone/bladder stone	Inverse variance weighted	5	-0.00458614	0.00470798	0.329996	0.995424	0.986281	1.00465	2.85292	4	0.582732	-	-	-
Age of smoking initiation_GSCAN	Kidney stone/ureter stone/bladder stone	MR Egger	5	0.072611	0.054545	0.27524	1.07531	0.966284	1.19664	0.834828	3	0.84112	-0.00143826	0.00101244	0.250532
Age of smoking initiation_GSCAN	Kidney stone/ureter stone/bladder stone	Weighted median	5	-0.00308275	0.00555802	0.579135	0.996922	0.986121	1.00784	-	-	-	-	-	-
Smoking initiation_GSCAN	Kidney stone/ureter stone/bladder stone	Inverse variance weighted	84	-1.43079e-05	0.000864711	0.986799	0.999986	0.998292	1.00168	73.5017	83	0.762722	-	-	-
Smoking initiation_GSCAN	Kidney stone/ureter stone/bladder stone	MR Egger	84	-0.00280329	0.00450936	0.535891	0.997201	0.988426	1.00605	73.1046	82	0.748213	7.32636e-05	0.000116258	0.530328
Smoking initiation_GSCAN	Kidney stone/ureter stone/bladder stone	Weighted median	84	0.000116655	0.00124469	0.92533	1.00012	0.99768	1.00256	-	-	-	-	-	-
Cigarettes smoked per day_GSCAN	Kidney stone/ureter stone/bladder stone	Inverse variance weighted	20	0.000689332	0.00071205	0.332997	1.00154	0.999294	1.00209	16.5781	19	0.618429	-	-	-
Cigarettes smoked per day_GSCAN	Kidney stone/ureter stone/bladder stone	MR Egger	20	0.00153797	0.00124477	0.232512	1.00154	0.999099	1.00399	15.8872	18	0.600419	-6.69233e-05	8.05159e-05	0.416761
Cigarettes smoked per day_GSCAN	Kidney stone/ureter stone/bladder stone	Weighted median	20	0.000850582	0.000990554	0.332997	1.00085	0.99891	1.0028	-	-	-	-	-	-
Alcoholic drinks per week_GSCAN	Kidney stone/ureter stone/bladder stone	Inverse variance weighted	30	-0.00814726	0.00272824	0.00282407	0.991886	0.986596	0.997204	36.8106	29	0.15113	-	-	-
Alcoholic drinks per week_GSCAN	Kidney stone/ureter stone/bladder stone	MR Egger	30	-0.022869	0.00933577	0.0208148	0.977391	0.959669	0.99544	33.5679	28	0.215462	0.000236961	0.00014408	0.111226
Alcoholic drinks per week_GSCAN	Kidney stone/ureter stone/bladder stone	Weighted median	30	-0.00790897	0.003753	0.0350853	0.992122	0.984851	0.999447	-	-	-	-	-	-
