# Supplementary material for: Univariable and multivariable mendelian randomization study revealed the modifiable risk factors of urolithiasis
Source: PLoS One. 2023 Aug 25;18(8):e0290389. doi: 10.1371/journal.pone.0290389 (PMC10456171; doi:10.1371/journal.pone.0290389)
Supplement: S5 Table — (XLSX) [file pone.0290389.s005.xlsx]

## Sheet: Table S5.meta
Table S5. Meta estimates of the causal associations of selected exposures on Kidney stone.
Exposure	P	OR	OR_LCI	OR_UCI
Parathyroid hormone_FinnGen	0.123016	0.85174	0.694601	1.04443
Parathyroid hormone_UKB	0.111133	0.998862	0.997464	1.00026
combine	0.52	0.954247	0.828558	1.099
C-Reactive protein level_FinnGen	0.31229	0.933858	0.817772	1.06642
C-Reactive protein level_UKB	0.460834	1.00048	0.999204	1.00176
combine	0.47	1.00047	0.999198	1.00175
Interleukin-6 levels_FinnGen	0.14423	1.12058	0.961783	1.3056
Interleukin-6 levels_UKB	0.981282	0.99997	0.997472	1.00247
combine	0.55	1.03069	0.933923	1.13748
Interleukin-18 levels_FinnGen	0.188062	0.879626	0.726705	1.06472
Interleukin-18 levels_UKB	0.546894	1.00037	0.999172	1.00156
combine	0.55	1.00036	0.999167	1.00156
Interleukin-27 levels_FinnGen	0.892976	1.00768	0.934627	1.12641
Interleukin-27 levels_UKB	0.978734	1.00001	0.999264	1.00076
combine	0.98	1.00001	0.999264	1.00076
Interleukin-8 levels_FinnGen	0.880584	0.982394	0.77918	1.23861
Interleukin-8 levels_UKB	0.631945	0.999289	0.996382	1.0022
combine	0.89	0.999286	0.99638	1.0022
Pro-interleukin-16 levels_FinnGen	0.13815	0.925569	0.835611	1.02521
Pro-interleukin-16 levels_UKB	0.408372	0.998893	0.996274	1.00152
combine	0.53	0.978835	0.916289	1.04565
Interleukin-1-receptor antagonist levels_FinnGen	0.709413	1.04038	0.844845	1.28116
Interleukin-1-receptor antagonist levels_UKB	0.929737	1.00006	0.998717	1.00141
combine	0.93	1.00006	0.998718	1.00141
Coffee consumption_FinnGen	0.0962857	0.992842	0.984472	1.00128
Coffee consumption_UKB	0.0232551	0.999928	0.999866	0.99999
combine	0.0226062	0.997686	0.991244	1.00417
Age of smoking initiation_GSCAN_FinnGen	0.869965	1.09198	0.380792	3.13141
Age of smoking initiation_GSCAN_UKB	0.329996	0.995424	0.986281	1.00465
combine	0.86	0.995	0.986	1.005
Smoking initiation_GSCAN_FinnGen	0.796221	0.974328	0.799794	1.18695
Smoking initiation_GSCAN_UKB	0.986799	0.999986	0.998292	1.00168
combine	0.99	0.999984	0.99829	1.00168
Cigarettes smoked per day_GSCAN_FinnGen	0.0958271	1.14344	0.97657	1.33883
Cigarettes smoked per day_GSCAN_UKB	0.332997	1.00154	0.999294	1.00209
combine	0.48	1.0443	0.925571	1.17826
Alcoholic drinks per week_GSCAN_FinnGen	0.519092	0.817536	0.443131	1.50828
Alcoholic drinks per week_GSCAN_UKB	0.00282407	0.991886	0.986596	0.997204
combine	0.003	0.991871	0.986582	0.997189
