# Supplementary material for: Univariable and multivariable mendelian randomization study revealed the modifiable risk factors of urolithiasis
Source: PLoS One. 2023 Aug 25;18(8):e0290389. doi: 10.1371/journal.pone.0290389 (PMC10456171; doi:10.1371/journal.pone.0290389)
Supplement: S6 Table — (XLSX) [file pone.0290389.s006.xlsx]

## Sheet: Table S6.MVMR
Table S6. Multivariate Mendelian Randomization (MVMR) analyses.
Exposure	P	OR	OR_LCI	OR_UCI
Estradiol, unadjustd	0.0187735	0.178613	0.0424597	0.751363
Estradiol levels, adjustd for SHBG	0.458822	0.707918	0.283834	1.76564
Estradiol levels, adjustd for Tea intake	0.00667862	0.240349	0.0857914	0.67335
Estradiol levels, adjustd for Alcoholic drinks per week	0.0522148	0.141608	0.01968	1.01895
Estradiol levels, adjustd for Other exercises	0.0169376	0.195383	0.0511542	0.746263
SHBG, unadjustd	0.00544037	0.708265	0.555351	0.903282
SHBG, adjustd for Estradiol	0.0968019	0.790782	0.59942	1.04324
SHBG, adjustd for Tea intakes	0.0279702	0.752473	0.583903	0.969709
SHBG, adjustd for Alcoholic drinks per week	0.0242909	0.746248	0.578459	0.962705
SHBG, adjustd for Other exercises	0.00540726	0.698405	0.542331	0.899393
Tea intakes, unadjusted	0.0121812	0.550373	0.345054	0.877862
Tea intakes, adjustd for Estradiol	0.0127909	0.507607	0.297639	0.865693
Tea intakes, adjustd for SHBG	0.0309314	0.485102	0.25147	0.935795
Tea intakes, adjustd for Alcoholic drinks per week	0.183477	0.716698	0.438699	1.17086
Tea intakes, adjustd for Other exercises	0.0166417	0.520777	0.305297	0.888344
Alcoholic drinks per week, unadjusted	0.003	0.991871	0.986582	0.997189
Alcoholic drinks per week, adjustd for Estradiol	0.02	0.992928	0.986978	0.998913
Alcoholic drinks per week, adjustd for SHBG	0.54	0.997737	0.990525	1.005
Alcoholic drinks per week, adjustd for Tea intakes	0.001	0.990246	0.984913	0.995608
Alcoholic drinks per week, adjustd for Other exercises	0.004	0.991978	0.986571	0.997416
Types of physical activity in last 4 weeks: Other exercises, unadjusted	0.00269922	0.0539679	0.00801337	0.363459
Types of physical activity in last 4 weeks: Other exercises, adjustd for Estradiol	0.0598397	0.11558	0.0122154	1.09359
Types of physical activity in last 4 weeks: Other exercises, adjustd for SHBG	0.800034	0.564036	0.00671391	47.3846
Types of physical activity in last 4 weeks: Other exercises, adjustd for Tea intakes	0.185628	0.136921	0.00720726	2.60118
Types of physical activity in last 4 weeks: Other exercises, adjustd for Alcoholic drinks per week	0.0503079	0.0959654	0.00918004	1.00319
